# Supplementary material for: ﻿First report of the order Mysida (Crustacea) in Antarctic marine ice caves, with description of a new species of Pseudomma and investigations on the taxonomy, morphology and life habits of Mysidetes species
Source: Zookeys. 2021 Dec 31;1079:145–227. doi: 10.3897/zookeys.1079.76412 (PMC8741714; doi:10.3897/zookeys.1079.76412)
Supplement: XML Treatment for Pseudomma [file zookeys.1079.76412-treatment1.xml]

<!DOCTYPE tp:taxon-treatment
  PUBLIC "-//TaxonX//DTD Taxonomic Treatment Publishing DTD v0 20100105//EN" "tax-treatment-NSO.dtd">
<tp:taxon-treatment xmlns:tp="http://www.plazi.org/taxpub"><tp:treatment-meta><kwd-group><label>Taxon classification</label><kwd>
                  <named-content content-type="kingdom">Animalia</named-content>
                </kwd><kwd>
                  <named-content content-type="order">Mysida</named-content>
                </kwd><kwd>
                  <named-content content-type="family">Mysidae</named-content>
                </kwd></kwd-group><mixed-citation publication-type="journal"><person-group><name><surname>Wittmann</surname><given-names>Karl J.</given-names></name><name><surname>Chevaldonné</surname><given-names>Pierre</given-names></name></person-group><article-title>﻿First report of the order <tp:taxon-name><tp:taxon-name-part taxon-name-part-type="order">Mysida</tp:taxon-name-part></tp:taxon-name> (<tp:taxon-name><tp:taxon-name-part taxon-name-part-type="subphylum">Crustacea</tp:taxon-name-part></tp:taxon-name>) in Antarctic marine ice caves, with description of a new species of <italic><tp:taxon-name><tp:taxon-name-part taxon-name-part-type="genus" reg="Pseudomma">Pseudomma</tp:taxon-name-part></tp:taxon-name></italic> and investigations on the taxonomy, morphology and life habits of <italic><tp:taxon-name><tp:taxon-name-part taxon-name-part-type="genus" reg="Mysidetes">Mysidetes</tp:taxon-name-part></tp:taxon-name></italic> species</article-title><source>Zookeys</source><day>31</day><month>12</month><year>2021</year><volume>1079</volume><fpage>145</fpage><lpage>227</lpage><pub-id pub-id-type="doi">10.3897/zookeys.1079.76412</pub-id></mixed-citation></tp:treatment-meta><tp:nomenclature><label>﻿Genus</label><tp:taxon-name>
                <object-id xmlns:xlink="http://www.w3.org/1999/xlink" content-type="arpha" xlink:type="simple">BE91362E-A856-5F59-96E7-09F88866FB94</object-id>
                <tp:taxon-name-part taxon-name-part-type="genus" reg="Pseudomma">Pseudomma</tp:taxon-name-part>
              </tp:taxon-name><tp:taxon-authority>G.O. Sars, 1870</tp:taxon-authority><tp:nomenclature-citation-list><tp:nomenclature-citation><tp:taxon-name>
                    <tp:taxon-name-part taxon-name-part-type="genus" reg="Pseudomma">Pseudomma</tp:taxon-name-part>
                  </tp:taxon-name><comment>G.O. Sars, 1870a: 154–155 (new genus, description of type species); G.O. <xref ref-type="bibr" rid="B83">Sars 1870b</xref>: 48–53, Fig.-Tab. 4 (description, diagnosis); <xref ref-type="bibr" rid="B14">Czerniavsky 1887</xref>: 12 (key to species); <xref ref-type="bibr" rid="B91">Stephensen 1910</xref>: 128–133 (diagnosis, in key to genera); <xref ref-type="bibr" rid="B100">Tattersall and Tattersall 1951</xref>: 230–232 (diagnosis, description); <xref ref-type="bibr" rid="B58">Murano 1974</xref>: 288–331 (revision, key to species); <xref ref-type="bibr" rid="B53">Meland and Brattegard 1995</xref>: 108–143 (revision, key to North Atlantic species); <xref ref-type="bibr" rid="B52">Meland 2004</xref>: 1–19, Figs <xref ref-type="fig" rid="F1">1</xref>–<xref ref-type="fig" rid="F4">4</xref> (species diversity, phylogeny); <xref ref-type="bibr" rid="B55">Meland and Willassen 2004</xref>: 544, Fig. <xref ref-type="fig" rid="F4">4</xref> (phylogeny, biogeography); <xref ref-type="bibr" rid="B66">Petryashov 2006</xref>: 1411, 1419 (Antarctic records; in key to species); <xref ref-type="bibr" rid="B54">Meland and Brattegard 2007</xref>: 44, Figs <xref ref-type="fig" rid="F3">3</xref>–<xref ref-type="fig" rid="F8">8</xref> (taxonomy; key to species); <xref ref-type="bibr" rid="B76">San Vicente 2011a</xref>: 48, Tab. 4 (list, diagnosis and key to Antarctic species); <xref ref-type="bibr" rid="B68">Petryashov 2014</xref>: 149 (Antarctic biogeography); <xref ref-type="bibr" rid="B116">Wittmann et al. 2014</xref>: 337 (taxonomy, species numbers); <xref ref-type="bibr" rid="B78">San Vicente 2017</xref>: Tabs. 1, 2 (geographical and bathymetric distribution); <xref ref-type="bibr" rid="B51">Mees and Meland 2021</xref>: AphiaID 119900 (taxon accepted).</comment></tp:nomenclature-citation></tp:nomenclature-citation-list></tp:nomenclature><tp:treatment-sec sec-type="diagnosis" id="SECID0EBTAE"><title>Diagnosis.</title><p><tp:taxon-name><tp:taxon-name-part taxon-name-part-type="tribe">Pseudommini</tp:taxon-name-part></tp:taxon-name> with eyes reduced to single eyeplate without visual elements. Eyeplate with incomplete disto-median fissure. Appendix masculina large, setose. Lateral margin of antennal scale with smooth basal portion ending in a tooth. Carapace normal, with rounded anterior margin, dorsally covering at least five thoracic somites. Labrum, as far as known, with rounded rostral margin. Thoracic endopods essentially normal, non-prehensile, endopods 3–8 long and slender. Two or three pairs of oostegites contribute to marsupium wall, the two posterior pairs, as far as known, with setae on inner, as well as outer faces. Penes, as far as known, long and slender. Male pleopods with distinct sympod bearing separate, setose endopod and exopod. Female pleopods fused to small, setose, undivided plates with residual differentiation of the endopod as a pseudobranchial lobe. Endopod and exopod of uropods unsegmented, setose all around; endopod with or without spine. Telson mostly trapezoid, also linguiform or subtriangular, no cleft. Its lateral margins entirely smooth or proximally smooth with spines only along distal portions; terminal margin with spines, in several species also with medio-apical pair of setae.</p></tp:treatment-sec><tp:treatment-sec sec-type="Species inventory" id="SECID0EMTAE"><title>Species inventory.</title><p>Type species is <italic><tp:taxon-name><tp:taxon-name-part taxon-name-part-type="genus" reg="Pseudomma">Pseudomma</tp:taxon-name-part><tp:taxon-name-part taxon-name-part-type="species" reg="roseum">roseum</tp:taxon-name-part></tp:taxon-name></italic> G.O. Sars, 1870. World-wide, 46 species, including the new one, are here acknowledged, whereby <italic><tp:taxon-name><tp:taxon-name-part taxon-name-part-type="genus" reg="Pseudomma">P.</tp:taxon-name-part><tp:taxon-name-part taxon-name-part-type="species" reg="oculospinum">oculospinum</tp:taxon-name-part></tp:taxon-name></italic> W.M. Tattersall, 1951 is included according to <xref ref-type="bibr" rid="B116">Wittmann et al. (2014)</xref>. <xref ref-type="bibr" rid="B77">San Vicente (2011b)</xref> listed eleven species in his key to Antarctic and sub-Antarctic species. Twelve species, including the new one, are here acknowledged for waters of the Southern Ocean as in the following key:</p></tp:treatment-sec><tp:treatment-sec><!--Section generated to contain objects referenced in tp:taxon-treatment.--><fig id="F1" position="float" orientation="portrait"><object-id xmlns:xlink="http://www.w3.org/1999/xlink" content-type="doi" xlink:type="simple">10.3897/zookeys.1079.76412.figure1</object-id><object-id xmlns:xlink="http://www.w3.org/1999/xlink" content-type="arpha" xlink:type="simple">884E8BDD-AA3C-54C4-822E-A9000D307083</object-id><label>Figure 1.</label><caption><p>Sampling stations (arrows) in ice caves of three islands near Dumont d’Urville Station (<abbrev xmlns:xlink="http://www.w3.org/1999/xlink" xlink:title="Dumont d’Urville" id="ABBRID0EHJAC" xlink:type="simple">DDU</abbrev>), off Adélie Land, Antarctica.</p></caption><graphic xmlns:xlink="http://www.w3.org/1999/xlink" xlink:href="zookeys-1079-145-g001.jpg" position="float" orientation="portrait" xlink:type="simple" id="oo_629311.jpg"><uri content-type="original_file" xlink:type="simple">https://binary.pensoft.net/fig/629311</uri></graphic></fig><fig id="F4" position="float" orientation="portrait"><object-id xmlns:xlink="http://www.w3.org/1999/xlink" content-type="doi" xlink:type="simple">10.3897/zookeys.1079.76412.figure4</object-id><object-id xmlns:xlink="http://www.w3.org/1999/xlink" content-type="arpha" xlink:type="simple">EE636E47-68FD-59EF-9B4A-BB06651A3924</object-id><label>Figure 4.</label><caption><p><italic><tp:taxon-name><tp:taxon-name-part taxon-name-part-type="genus" reg="Pseudomma">Pseudomma</tp:taxon-name-part><tp:taxon-name-part taxon-name-part-type="species" reg="kryotroglodytum">kryotroglodytum</tp:taxon-name-part></tp:taxon-name></italic> sp. nov., holotype adult female <abbrev xmlns:xlink="http://www.w3.org/1999/xlink" xlink:title="body length" id="ABBRID0EWVAG" xlink:type="simple">BL</abbrev> 26.8 mm (<bold>A, B, E, F</bold>) and paratype subadult female 21.5 mm (<bold>C, D</bold>). <bold>A</bold> right antennula, dorsal <bold>B</bold> antenna with antennal gland, ventral, setae omitted from antennal scale <bold>C</bold> eyeplate and carapace expanded on slide, short arrow points to distolateral edge of carapace, detail (<bold>D</bold>) pore group in pre-cardial position <bold>E</bold> mandibles with left palpus, caudal aspect <bold>F</bold> maxillula, caudal. Scales omitted from objects <bold>A–C, E, F</bold> but not from eyeplate in panel <bold>C</bold>; pore diameters not to scale in <bold>C, D</bold>.</p></caption><graphic xmlns:xlink="http://www.w3.org/1999/xlink" xlink:href="zookeys-1079-145-g004.jpg" position="float" orientation="portrait" xlink:type="simple" id="oo_629314.jpg"><uri content-type="original_file" xlink:type="simple">https://binary.pensoft.net/fig/629314</uri></graphic></fig><fig id="F3" position="float" orientation="portrait"><object-id xmlns:xlink="http://www.w3.org/1999/xlink" content-type="doi" xlink:type="simple">10.3897/zookeys.1079.76412.figure3</object-id><object-id xmlns:xlink="http://www.w3.org/1999/xlink" content-type="arpha" xlink:type="simple">68E1C493-C84F-5AA9-BBCE-EE87C936EFD9</object-id><label>Figure 3.</label><caption><p><italic><tp:taxon-name><tp:taxon-name-part taxon-name-part-type="genus" reg="Pseudomma">Pseudomma</tp:taxon-name-part><tp:taxon-name-part taxon-name-part-type="species" reg="kryotroglodytum">kryotroglodytum</tp:taxon-name-part></tp:taxon-name></italic> sp. nov., holotype adult female <abbrev xmlns:xlink="http://www.w3.org/1999/xlink" xlink:title="body length" id="ABBRID0EPRAG" xlink:type="simple">BL</abbrev> 26.8 mm (<bold>A–E</bold>) and paratype subadult female 21.5 mm (<bold>F</bold>) <bold>A</bold> terminal portion of telson, dorsal, details show scales on left disto-mesial spine (<bold>B</bold>) and barbs on left terminal seta (<bold>C</bold>) <bold>D</bold> anterior half of cephalothorax, lateral, arrow points to distolateral edge of carapace <bold>E</bold> sixth pleomere with tail fan, lateral <bold>F</bold> example for pores (three to the left) and coat of scales on tergite of first pleomere.</p></caption><graphic xmlns:xlink="http://www.w3.org/1999/xlink" xlink:href="zookeys-1079-145-g003.jpg" position="float" orientation="portrait" xlink:type="simple" id="oo_629313.jpg"><uri content-type="original_file" xlink:type="simple">https://binary.pensoft.net/fig/629313</uri></graphic></fig><fig id="F8" position="float" orientation="portrait"><object-id xmlns:xlink="http://www.w3.org/1999/xlink" content-type="doi" xlink:type="simple">10.3897/zookeys.1079.76412.figure8</object-id><object-id xmlns:xlink="http://www.w3.org/1999/xlink" content-type="arpha" xlink:type="simple">0B4B69C2-E51A-5D90-BE7F-768BEB2A957D</object-id><label>Figure 8.</label><caption><p>Holotype of <italic><tp:taxon-name><tp:taxon-name-part taxon-name-part-type="genus" reg="Mysidetes">Mysidetes</tp:taxon-name-part><tp:taxon-name-part taxon-name-part-type="species" reg="illigi">illigi</tp:taxon-name-part></tp:taxon-name></italic>, subadult female <abbrev xmlns:xlink="http://www.w3.org/1999/xlink" xlink:title="body length" id="ABBRID0EWQAI" xlink:type="simple">BL</abbrev> 12.7 mm <bold>A</bold> body, lateral, most thoracic endopods broken (specimen artificially separated from background) <bold>B</bold> anterior body region, dorsal, cuticle lifted from cornea as fixation artefact <bold>C</bold> cephalic region, ventral <bold>D</bold> detail of (<bold>C</bold>) showing distal margin of right antennular trunk, arrows point to mid-dorsal lobe (female antennular lobe = derivate of appendix masculina).</p></caption><graphic xmlns:xlink="http://www.w3.org/1999/xlink" xlink:href="zookeys-1079-145-g008.jpg" position="float" orientation="portrait" xlink:type="simple" id="oo_629318.jpg"><uri content-type="original_file" xlink:type="simple">https://binary.pensoft.net/fig/629318</uri></graphic></fig></tp:treatment-sec><ref-list><ref id="B83"><mixed-citation xmlns:xlink="http://www.w3.org/1999/xlink" xlink:type="simple"><person-group><name name-style="western"><surname>Sars</surname><given-names>GO</given-names></name></person-group> (<year>1870b</year>) <article-title>Carcinologiske Bidrag til Norges Fauna. I. Monographi over de ved Norges Kyster forekommende Mysider. Brøoger &amp; Christie’s Bogtrykkery, Christiania, pt.</article-title><volume>1</volume>: <fpage>1</fpage>–<lpage>64</lpage>. [pls I–V] <ext-link xlink:href="10.5962/bhl.title.10408" ext-link-type="doi" xlink:type="simple">https://doi.org/10.5962/bhl.title.10408</ext-link></mixed-citation></ref><ref id="B14"><mixed-citation xmlns:xlink="http://www.w3.org/1999/xlink" xlink:type="simple"><person-group><name name-style="western"><surname>Czerniavsky</surname><given-names>V</given-names></name></person-group> (<year>1887</year>) Monographia Mysidarum inprimis Imperii Rossici (marin., lacustr. et fluviatilium). Fasc. 3. Trudy Sankt-Peterburgskago obshchestva estestvoispytatelei 18: i–viii, 1–102. [pls V–XXXII]</mixed-citation></ref><ref id="B91"><mixed-citation xmlns:xlink="http://www.w3.org/1999/xlink" xlink:type="simple"><person-group><name name-style="western"><surname>Stephensen</surname><given-names>K</given-names></name></person-group> (<year>1910</year>) <article-title>Mysidácea (Mysider).</article-title> In: <institution xlink:type="simple">Danmarks Fauna</institution>. <issue-title>Storkrebs. I. Skjoldkrebs. G.E.C.</issue-title><source>Gads Forlag, København</source><volume>9</volume>: <fpage>122</fpage>–<lpage>149</lpage>. <ext-link xlink:href="10.5962/bhl.title.14893" ext-link-type="doi" xlink:type="simple">https://doi.org/10.5962/bhl.title.14893</ext-link></mixed-citation></ref><ref id="B100"><mixed-citation xmlns:xlink="http://www.w3.org/1999/xlink" xlink:type="simple"><person-group><name name-style="western"><surname>Tattersall</surname><given-names>WM</given-names></name><name name-style="western"><surname>Tattersall</surname><given-names>OS</given-names></name></person-group> (<year>1951</year>) <article-title>The British <tp:taxon-name><tp:taxon-name-part taxon-name-part-type="order">Mysidacea</tp:taxon-name-part></tp:taxon-name>. Ray Society, London, monograph no.</article-title><volume>136</volume>: <fpage>1</fpage>–<lpage>460</lpage>. <ext-link xlink:href="10.5479/si.03629236.201.1" ext-link-type="doi" xlink:type="simple">https://doi.org/10.5479/si.03629236.201.1</ext-link></mixed-citation></ref><ref id="B58"><mixed-citation xmlns:xlink="http://www.w3.org/1999/xlink" xlink:type="simple"><person-group><name name-style="western"><surname>Murano</surname><given-names>M</given-names></name></person-group> (<year>1974</year>) <article-title><tp:taxon-name><tp:taxon-name-part taxon-name-part-type="order">Mysidacea</tp:taxon-name-part></tp:taxon-name> from the Central and Western Pacific I. The genus <italic><tp:taxon-name><tp:taxon-name-part taxon-name-part-type="genus">Pseudomma</tp:taxon-name-part></tp:taxon-name></italic> (tribe <tp:taxon-name><tp:taxon-name-part taxon-name-part-type="tribe">Erythropini</tp:taxon-name-part></tp:taxon-name>).</article-title><source>Publications of the Seto Marine Biological Laboratory</source><volume>21</volume>: <fpage>287</fpage>–<lpage>334</lpage>. <ext-link xlink:href="10.5134/175878" ext-link-type="doi" xlink:type="simple">https://doi.org/10.5134/175878</ext-link></mixed-citation></ref><ref id="B53"><mixed-citation xmlns:xlink="http://www.w3.org/1999/xlink" xlink:type="simple"><person-group><name name-style="western"><surname>Meland</surname><given-names>K</given-names></name><name name-style="western"><surname>Brattegard</surname><given-names>T</given-names></name></person-group> (<year>1995</year>) <article-title>Redescription of the North Atlantic <italic><tp:taxon-name><tp:taxon-name-part taxon-name-part-type="genus">Pseudomma</tp:taxon-name-part></tp:taxon-name></italic> species (<tp:taxon-name><tp:taxon-name-part taxon-name-part-type="subphylum">Crustacea</tp:taxon-name-part></tp:taxon-name>, <tp:taxon-name><tp:taxon-name-part taxon-name-part-type="order">Mysidacea</tp:taxon-name-part></tp:taxon-name>, with the addition of <italic><tp:taxon-name><tp:taxon-name-part taxon-name-part-type="genus">Pseudomma</tp:taxon-name-part><tp:taxon-name-part taxon-name-part-type="species">jasi</tp:taxon-name-part></tp:taxon-name></italic> n.sp.</article-title><source>Sarsia</source><volume>80</volume>: <fpage>107</fpage>–<lpage>144</lpage>. <ext-link xlink:href="10.1080/00364827.1995.10413585" ext-link-type="doi" xlink:type="simple">https://doi.org/10.1080/00364827.1995.10413585</ext-link></mixed-citation></ref><ref id="B52"><mixed-citation xmlns:xlink="http://www.w3.org/1999/xlink" xlink:type="simple"><person-group><name name-style="western"><surname>Meland</surname><given-names>K</given-names></name></person-group> (<year>2004</year>) <article-title>Species diversity and phylogeny of the deep-sea genus <italic><tp:taxon-name><tp:taxon-name-part taxon-name-part-type="genus">Pseudomma</tp:taxon-name-part></tp:taxon-name></italic> (<tp:taxon-name><tp:taxon-name-part taxon-name-part-type="subphylum">Crustacea</tp:taxon-name-part></tp:taxon-name>: <tp:taxon-name><tp:taxon-name-part taxon-name-part-type="order">Mysida</tp:taxon-name-part></tp:taxon-name>).</article-title><source>Zootaxa</source><volume>649</volume>: <fpage>1</fpage>–<lpage>30</lpage>. <ext-link xlink:href="10.11646/zootaxa.649.1.1" ext-link-type="doi" xlink:type="simple">https://doi.org/10.11646/zootaxa.649.1.1</ext-link></mixed-citation></ref><ref id="B55"><mixed-citation xmlns:xlink="http://www.w3.org/1999/xlink" xlink:type="simple"><person-group><name name-style="western"><surname>Meland</surname><given-names>K</given-names></name><name name-style="western"><surname>Willassen</surname><given-names>E</given-names></name></person-group> (<year>2004</year>) <article-title>Molecular phylogeny and biogeography of the genus <italic><tp:taxon-name><tp:taxon-name-part taxon-name-part-type="genus">Pseudomma</tp:taxon-name-part></tp:taxon-name></italic> (<tp:taxon-name><tp:taxon-name-part taxon-name-part-type="superorder">Peracarida</tp:taxon-name-part></tp:taxon-name>: <tp:taxon-name><tp:taxon-name-part taxon-name-part-type="order">Mysida</tp:taxon-name-part></tp:taxon-name>).</article-title><source>Journal of Crustacean Biology</source><volume>24</volume>: <fpage>541</fpage>–<lpage>557</lpage>. <ext-link xlink:href="10.1651/C-2481" ext-link-type="doi" xlink:type="simple">https://doi.org/10.1651/C-2481</ext-link></mixed-citation></ref><ref id="B66"><mixed-citation xmlns:xlink="http://www.w3.org/1999/xlink" xlink:type="simple"><person-group><name name-style="western"><surname>Petryashov</surname><given-names>VV</given-names></name></person-group> (<year>2006</year>) <article-title>Mysids (<tp:taxon-name><tp:taxon-name-part taxon-name-part-type="subphylum">Crustacea</tp:taxon-name-part></tp:taxon-name>, <tp:taxon-name><tp:taxon-name-part taxon-name-part-type="order">Mysidacea</tp:taxon-name-part></tp:taxon-name>) of the Antarctic and Subantarctic from the collection of the Zoological Institute, Russian Academy of Sciences. <tp:taxon-name><tp:taxon-name-part taxon-name-part-type="order">Mysida</tp:taxon-name-part></tp:taxon-name>: <tp:taxon-name><tp:taxon-name-part taxon-name-part-type="tribe">Erythropini</tp:taxon-name-part></tp:taxon-name> and <tp:taxon-name><tp:taxon-name-part taxon-name-part-type="tribe">Amblyopsini</tp:taxon-name-part></tp:taxon-name> tribes.</article-title><source>Zoologicheskij Zhurnal</source><volume>85</volume>: <fpage>1402</fpage>–<lpage>1421</lpage>.</mixed-citation></ref><ref id="B54"><mixed-citation xmlns:xlink="http://www.w3.org/1999/xlink" xlink:type="simple"><person-group><name name-style="western"><surname>Meland</surname><given-names>K</given-names></name><name name-style="western"><surname>Brattegard</surname><given-names>T</given-names></name></person-group> (<year>2007</year>) <article-title>New <tp:taxon-name><tp:taxon-name-part taxon-name-part-type="order">Mysida</tp:taxon-name-part></tp:taxon-name> (<tp:taxon-name><tp:taxon-name-part taxon-name-part-type="subphylum">Crustacea</tp:taxon-name-part></tp:taxon-name>) in the genera <italic><tp:taxon-name><tp:taxon-name-part taxon-name-part-type="genus">Amblyops</tp:taxon-name-part></tp:taxon-name></italic> and <italic><tp:taxon-name><tp:taxon-name-part taxon-name-part-type="genus">Pseudomma</tp:taxon-name-part></tp:taxon-name></italic> from the Iceland Basin.</article-title><source>Zootaxa</source><volume>1628</volume>: <fpage>43</fpage>–<lpage>58</lpage>. <ext-link xlink:href="10.11646/zootaxa.1628.1.3" ext-link-type="doi" xlink:type="simple">https://doi.org/10.11646/zootaxa.1628.1.3</ext-link></mixed-citation></ref><ref id="B76"><mixed-citation xmlns:xlink="http://www.w3.org/1999/xlink" xlink:type="simple"><person-group><name name-style="western"><surname>San Vicente</surname><given-names>C</given-names></name></person-group> (<year>2011a</year>) <article-title>Species Diversity of Antarctic Mysids (<tp:taxon-name><tp:taxon-name-part taxon-name-part-type="subphylum">Crustacea</tp:taxon-name-part></tp:taxon-name>: <tp:taxon-name><tp:taxon-name-part taxon-name-part-type="order">Lophogastrida</tp:taxon-name-part></tp:taxon-name> and <tp:taxon-name><tp:taxon-name-part taxon-name-part-type="order">Mysida</tp:taxon-name-part></tp:taxon-name>).</article-title> In: <person-group><name name-style="western"><surname>Mulder</surname><given-names>TJ</given-names></name></person-group> (<role>Ed.</role>) <issue-title>Antarctica: Global, Environmental and Economic Issues.</issue-title><source>Nova Science Publishers, Chapter 1</source>, <fpage>1</fpage>–<lpage>80</lpage>.</mixed-citation></ref><ref id="B68"><mixed-citation xmlns:xlink="http://www.w3.org/1999/xlink" xlink:type="simple"><person-group><name name-style="western"><surname>Petryashov</surname><given-names>VV</given-names></name></person-group> (<year>2014</year>) 5.16. <tp:taxon-name><tp:taxon-name-part taxon-name-part-type="order">Lophogastrida</tp:taxon-name-part></tp:taxon-name> and <tp:taxon-name><tp:taxon-name-part taxon-name-part-type="order">Mysida</tp:taxon-name-part></tp:taxon-name> (<tp:taxon-name><tp:taxon-name-part taxon-name-part-type="subphylum">Crustacea</tp:taxon-name-part></tp:taxon-name>: <tp:taxon-name><tp:taxon-name-part taxon-name-part-type="class">Malacostraca</tp:taxon-name-part></tp:taxon-name>: <tp:taxon-name><tp:taxon-name-part taxon-name-part-type="superorder">Peracarida</tp:taxon-name-part></tp:taxon-name>) of the Southern Ocean. In: De Broyer C, Koubbi P, Griffiths HJ, Raymond B, d’Udekem d’Acoz C et al. (Eds) Biogeographic Atlas of the Southern Ocean (CoML/CAML Atlas). Census of Antarctic Marine Life. SCAR-Marine Biodiversity Information Network. Scientific Commitee on Antarctic Research, Cambridge, 149–154. <ext-link xlink:href="http://share.biodiversity.aq/Atlas/PDFS/Atlas_Chap.5.16-Petryashov_2014-F.pdf" ext-link-type="uri" xlink:type="simple">http://share.biodiversity.aq/Atlas/PDFS/Atlas_Chap.5.16-Petryashov_2014-F.pdf</ext-link> [Accessed 30 Aug. 2018]</mixed-citation></ref><ref id="B116"><mixed-citation xmlns:xlink="http://www.w3.org/1999/xlink" xlink:type="simple"><person-group><name name-style="western"><surname>Wittmann</surname><given-names>KJ</given-names></name><name name-style="western"><surname>Ariani</surname><given-names>AP</given-names></name><name name-style="western"><surname>Lagardère</surname><given-names>J-P</given-names></name></person-group> (<year>2014</year>) <article-title>Chapter 54. Orders <tp:taxon-name><tp:taxon-name-part taxon-name-part-type="order">Lophogastrida</tp:taxon-name-part></tp:taxon-name> Boas, 1883, <tp:taxon-name><tp:taxon-name-part taxon-name-part-type="order">Stygiomysida</tp:taxon-name-part></tp:taxon-name> Tchindonova, 1981, and <tp:taxon-name><tp:taxon-name-part taxon-name-part-type="order">Mysida</tp:taxon-name-part></tp:taxon-name> Boas, 1883 (also known collectively as <tp:taxon-name><tp:taxon-name-part taxon-name-part-type="order">Mysidacea</tp:taxon-name-part></tp:taxon-name>).</article-title> In: <person-group><name name-style="western"><surname>Vaupel</surname><given-names>Klein JC von</given-names></name><name name-style="western"><surname>Charmantier-Daures</surname><given-names>M</given-names></name><name name-style="western"><surname>Schram</surname><given-names>FR</given-names></name></person-group> (<role>Eds</role>) <issue-title>Treatise on Zoology - Anatomy, Taxonomy, Biology.</issue-title><source>The <tp:taxon-name><tp:taxon-name-part taxon-name-part-type="subphylum">Crustacea</tp:taxon-name-part></tp:taxon-name>. Revised and updated, as well as extended from the Traité de Zoologie. Koninklijke Brill NV, Leiden 4B</source>, <fpage>189</fpage>–<lpage>396</lpage>. [colour plates 404–406] <ext-link xlink:href="10.1163/9789004264939_006" ext-link-type="doi" xlink:type="simple">https://doi.org/10.1163/9789004264939_006</ext-link></mixed-citation></ref><ref id="B78"><mixed-citation xmlns:xlink="http://www.w3.org/1999/xlink" xlink:type="simple"><person-group><name name-style="western"><surname>San Vicente</surname><given-names>C</given-names></name></person-group> (<year>2017</year>) <article-title>Geographical and bathymetric distribution of mysids (<tp:taxon-name><tp:taxon-name-part taxon-name-part-type="subphylum">Crustacea</tp:taxon-name-part></tp:taxon-name>: <tp:taxon-name><tp:taxon-name-part taxon-name-part-type="order">Mysida</tp:taxon-name-part></tp:taxon-name>) in the seas of the Iberian Peninsula.</article-title><source>Zootaxa</source><volume>4244</volume>: <fpage>151</fpage>–<lpage>194</lpage>. <ext-link xlink:href="10.11646/zootaxa.4244.2" ext-link-type="doi" xlink:type="simple">https://doi.org/10.11646/zootaxa.4244.2</ext-link></mixed-citation></ref><ref id="B51"><mixed-citation xmlns:xlink="http://www.w3.org/1999/xlink" xlink:type="simple"><person-group><name name-style="western"><surname>Mees</surname><given-names>J</given-names></name><name name-style="western"><surname>Meland</surname><given-names>K</given-names></name></person-group> (<year>2021</year>) World List of <tp:taxon-name><tp:taxon-name-part taxon-name-part-type="order">Lophogastrida</tp:taxon-name-part></tp:taxon-name>, <tp:taxon-name><tp:taxon-name-part taxon-name-part-type="order">Stygiomysida</tp:taxon-name-part></tp:taxon-name> and <tp:taxon-name><tp:taxon-name-part taxon-name-part-type="order">Mysida</tp:taxon-name-part></tp:taxon-name>. World Register of Marine Species. <ext-link xlink:href="http://www.marinespecies.org/index.php" ext-link-type="uri" xlink:type="simple">http://www.marinespecies.org/index.php</ext-link> [Accessed 8 Apr to 2 July 2021]</mixed-citation></ref><ref id="B77"><mixed-citation xmlns:xlink="http://www.w3.org/1999/xlink" xlink:type="simple"><person-group><name name-style="western"><surname>San Vicente</surname><given-names>C</given-names></name></person-group> (<year>2011b</year>) <article-title>New <tp:taxon-name><tp:taxon-name-part taxon-name-part-type="order">Mysida</tp:taxon-name-part></tp:taxon-name> (<tp:taxon-name><tp:taxon-name-part taxon-name-part-type="subphylum">Crustacea</tp:taxon-name-part></tp:taxon-name>) in the genus <italic><tp:taxon-name><tp:taxon-name-part taxon-name-part-type="genus">Pseudomma</tp:taxon-name-part></tp:taxon-name></italic> from the Bellingshausen Sea (Southern Ocean).</article-title><source>Zootaxa</source><volume>2833</volume>: <fpage>15</fpage>–<lpage>28</lpage>. <ext-link xlink:href="10.11646/zootaxa.2833.1.2" ext-link-type="doi" xlink:type="simple">https://doi.org/10.11646/zootaxa.2833.1.2</ext-link></mixed-citation></ref></ref-list></tp:taxon-treatment>
