# Supplementary material for: ﻿First report of the order Mysida (Crustacea) in Antarctic marine ice caves, with description of a new species of Pseudomma and investigations on the taxonomy, morphology and life habits of Mysidetes species
Source: Zookeys. 2021 Dec 31;1079:145–227. doi: 10.3897/zookeys.1079.76412 (PMC8741714; doi:10.3897/zookeys.1079.76412)
Supplement: XML Treatment for Pseudomma kryotroglodytum [file zookeys.1079.76412-treatment2.xml]

<!DOCTYPE tp:taxon-treatment
  PUBLIC "-//TaxonX//DTD Taxonomic Treatment Publishing DTD v0 20100105//EN" "tax-treatment-NSO.dtd">
<tp:taxon-treatment xmlns:tp="http://www.plazi.org/taxpub"><tp:treatment-meta><kwd-group><label>Taxon classification</label><kwd>
                <named-content content-type="kingdom">Animalia</named-content>
              </kwd><kwd>
                <named-content content-type="order">Mysida</named-content>
              </kwd><kwd>
                <named-content content-type="family">Mysidae</named-content>
              </kwd></kwd-group><mixed-citation publication-type="journal"><person-group><name><surname>Wittmann</surname><given-names>Karl J.</given-names></name><name><surname>Chevaldonné</surname><given-names>Pierre</given-names></name></person-group><article-title>﻿First report of the order <tp:taxon-name><tp:taxon-name-part taxon-name-part-type="order">Mysida</tp:taxon-name-part></tp:taxon-name> (<tp:taxon-name><tp:taxon-name-part taxon-name-part-type="subphylum">Crustacea</tp:taxon-name-part></tp:taxon-name>) in Antarctic marine ice caves, with description of a new species of <italic><tp:taxon-name><tp:taxon-name-part taxon-name-part-type="genus" reg="Pseudomma">Pseudomma</tp:taxon-name-part></tp:taxon-name></italic> and investigations on the taxonomy, morphology and life habits of <italic><tp:taxon-name><tp:taxon-name-part taxon-name-part-type="genus" reg="Mysidetes">Mysidetes</tp:taxon-name-part></tp:taxon-name></italic> species</article-title><source>Zookeys</source><day>31</day><month>12</month><year>2021</year><volume>1079</volume><fpage>145</fpage><lpage>227</lpage><pub-id pub-id-type="doi">10.3897/zookeys.1079.76412</pub-id></mixed-citation></tp:treatment-meta><tp:nomenclature><label>﻿</label><tp:taxon-name>
              <object-id xmlns:xlink="http://www.w3.org/1999/xlink" content-type="arpha" xlink:type="simple">CD9C61C1-BD69-5761-9317-85C0ACCAE211</object-id>
              <tp:taxon-name-part taxon-name-part-type="genus" reg="Pseudomma">Pseudomma</tp:taxon-name-part>
              <tp:taxon-name-part taxon-name-part-type="species" reg="kryotroglodytum">kryotroglodytum</tp:taxon-name-part>
              <object-id xmlns:xlink="http://www.w3.org/1999/xlink" content-type="zoobank" xlink:type="simple">http://zoobank.org/5B212BFB-7ADE-41CE-A671-CFC363B95A1C</object-id>
            </tp:taxon-name><tp:taxon-status xmlns:xlink="http://www.w3.org/1999/xlink" xlink:type="simple">sp. nov.</tp:taxon-status><xref ref-type="fig" rid="F2">Figures 2</xref><xref ref-type="fig" rid="F3">, 3</xref><xref ref-type="fig" rid="F4">, 4</xref><xref ref-type="fig" rid="F5">, 5</xref><xref ref-type="fig" rid="F6">, 6</xref><xref ref-type="fig" rid="F23">, 23A, B, D</xref><xref ref-type="table" rid="T1">, Table 1</xref><xref ref-type="supplementary-material" rid="S1">, Suppl. material 1</xref></tp:nomenclature><tp:treatment-sec sec-type="Type series" id="SECID0ESJAG"><title>Type series.</title><p><bold><italic>Holotype</italic></bold> spent female (♀0–) <abbrev xmlns:xlink="http://www.w3.org/1999/xlink" xlink:title="body length" id="ABBRID0E4JAG" xlink:type="simple">BL</abbrev> 26.8 mm (on slides at <abbrev xmlns:xlink="http://www.w3.org/1999/xlink" content-type="institution" xlink:title="Natural History Museum of Vienna" id="ABBRID0EBKAG" xlink:type="simple">NHMW</abbrev> 27296, GenBank nos. <ext-link xmlns:xlink="http://www.w3.org/1999/xlink" ext-link-type="gen" xlink:href="OK351330" xlink:type="simple">OK351330</ext-link> and <ext-link xmlns:xlink="http://www.w3.org/1999/xlink" ext-link-type="gen" xlink:href="OK353694" xlink:type="simple">OK353694</ext-link>), East Antarctica, Adélie Land, near Dumont d’Urville Station, NE of <bold>Claude Bernard Island</bold>, <named-content xmlns:xlink="http://www.w3.org/1999/xlink" content-type="dwc:verbatimCoordinates" xlink:type="simple"><named-content content-type="geo-json" specific-use="{&#34;type&#34;:&#34;Point&#34;,&#34;coordinates&#34;:[140.025833,-66.660667]}" id="NCID0EVKAG" xlink:type="simple">66°39.64'S, 140°01.55'E</named-content></named-content>, ice cave, dive #612, depth 10 m, diver-operated suction bottle, 15 Jan 2016, leg. P. Chevaldonné &amp; S. Hourdez. <bold><italic>Paratype</italic></bold> subadult female (♀S–) <abbrev xmlns:xlink="http://www.w3.org/1999/xlink" xlink:title="body length" id="ABBRID0E4KAG" xlink:type="simple">BL</abbrev> 21.5 mm (on slides at <abbrev xmlns:xlink="http://www.w3.org/1999/xlink" content-type="institution" xlink:title="Natural History Museum of Vienna" id="ABBRID0EBLAG" xlink:type="simple">NHMW</abbrev> 27297, GenBank nos. <ext-link xmlns:xlink="http://www.w3.org/1999/xlink" ext-link-type="gen" xlink:href="OK351329" xlink:type="simple">OK351329</ext-link> and <ext-link xmlns:xlink="http://www.w3.org/1999/xlink" ext-link-type="gen" xlink:href="OK353693" xlink:type="simple">OK353693</ext-link>), dive #611, 13 Jan 2016, remaining sampling data as for holotype.</p></tp:treatment-sec><tp:treatment-sec sec-type="diagnosis" id="SECID0EQLAG"><title>Diagnosis.</title><p>Covers females only. Species of the genus <italic><tp:taxon-name><tp:taxon-name-part taxon-name-part-type="genus" reg="Pseudomma">Pseudomma</tp:taxon-name-part></tp:taxon-name></italic> G.O. Sars, 1870, with cornea-like lateral portions separated by sulci from main part of eyeplate (Figs <xref ref-type="fig" rid="F2">2B</xref>, <xref ref-type="fig" rid="F4">4C</xref>, <xref ref-type="fig" rid="F23">23A</xref>), no visual elements. Disto-median fissure penetrates one third of eyeplate. Distal margin of eyeplates with series of minute teeth along sublateral sector (‘shoulders’, Fig. <xref ref-type="fig" rid="F23">23A, D</xref>). Basal segment of antennular trunk without medio-ventral carina. Antennal scale (Fig. <xref ref-type="fig" rid="F4">4B</xref>) with setose apical lobe contributing about 1/4 scale length. Mandibular palp (Fig. <xref ref-type="fig" rid="F4">4E</xref>) 3-segmented, very large, about as long as antennal scale. Three pairs of oostegites (Fig. <xref ref-type="fig" rid="F5">5I</xref>) contributing to wall of brood pouch. Pleopods (Fig. <xref ref-type="fig" rid="F6">6H–L</xref>) reduced to setose rods with residual differentiation of endopod (pseudobranchial lobes). Telson (Figs <xref ref-type="fig" rid="F3">3A</xref>, <xref ref-type="fig" rid="F6">6N</xref>) trapezoid, as long as ultimate pleonite. Its length twice maximum width at basis and four times width at apex. Lateral margins of telson without setae and spines, only minute scales present. Transversely truncate terminal margin with only two pairs of spines, both hispid due to minute scales (Fig. <xref ref-type="fig" rid="F3">3B</xref>) along more than proximal 2/3 spine length. Large latero-apical and same-sized submedio-apical spines flank median pair of closely set setae (Fig. <xref ref-type="fig" rid="F3">3C</xref>) with twice spine length. Margin with short, well-rounded indentation between each spine, median indentation largest. Disto-lateral edge without tooth, with spine only.</p></tp:treatment-sec><tp:treatment-sec sec-type="description" id="SECID0ENNAG"><title>Description of the holotype.</title><p>All features of the diagnosis. Female with body length 26.8 mm. Cephalothorax measures 39% body length, pleon without telson 48%, telson 13% and carapace 32%. Large parts of the body, particularly carapace, pleon, telson, and uropods scaly-hispid; most appendages and eyeplates only to a minor degree. However, with 30× episcopic microscopy, the entire body appears smooth (Fig. <xref ref-type="fig" rid="F3">3D–E</xref>) due to small size of scales. With 600× transmitted phase contrast microscopy, large areas of the (artificially shed) dorsal cuticle of the animal resembles fish skin (Fig. <xref ref-type="fig" rid="F3">3F</xref>) due to dense scale cover. Ventral portions of pleomeres less densely covered, thoracic sternites smooth.</p><p><bold><italic>Antennula</italic></bold> (Figs <xref ref-type="fig" rid="F2">2B</xref>, <xref ref-type="fig" rid="F4">4A</xref>). Epi-antennular process triangular, projecting in median position beyond eyeplate like a small arrowhead (Fig. <xref ref-type="fig" rid="F2">2B</xref>). Antennular trunk with three sparsely setose segments, separated by transverse articulations. Basal segment 45%, median segment 16% and terminal segment 39% trunk length. Length of basal segment is only 2/3 width; mid-dorsally with deep antennular depression leading down to a striated pad at the bottom (Figs <xref ref-type="fig" rid="F4">4A</xref>, <xref ref-type="fig" rid="F24">24A, B</xref>) as described below. Basal segment not produced at outer distal corner. Terminal segment with the usual dorsal lobe on distal margin. This lobe without spiniform extension, disto-laterally with four barbed setae, mid-terminally and disto-medially with thickened, rugged margin. Flagella large, width of outer flagellum measured near basis with 1.1–1.2 times width of inner flagellum. Trunk with scales over major portions of its surface, not so the flagella.</p><p><bold><italic>Antenna</italic></bold> (Fig. <xref ref-type="fig" rid="F4">4B</xref>). Antennal scale large, 1.8 times length of antennular trunk and 1.8 antennal peduncle. Scale extends 0.4 times its length beyond antennular trunk and 0.7 beyond eyeplate (taking into account that antennulae insert more rostrally). Scale unsegmented, 2.9 times longer than wide. Scale dorsally and ventrally scaly-hispid all over. The smooth portion (not considering minute cuticle scales) of its outer margin ends in a strong tooth; setose apical lobe extends 26–27% scale length beyond this tooth. Antennal peduncle three-segmented. Basal segment contributes 21%, median segment 42% and terminal segment 36% peduncle length. Sympod angular on disto-lateral edge, not forming a tooth-like projection. Sympod with hispid lateral face.</p><p><bold><italic>Eyes</italic></bold> (Figs <xref ref-type="fig" rid="F2">2B</xref>, <xref ref-type="fig" rid="F3">3D</xref>, <xref ref-type="fig" rid="F4">4C</xref>, <xref ref-type="fig" rid="F23">23A, B, D</xref>). Eyeplate extending 0.9 times the length of terminal segment of antennular trunk along mid-line beyond anterior margin of carapace. Length of eyeplate, including its dorsally covered portion, 1.3 times the length of terminal segment. In dorsal view, superimposed dorsal and ventral sulci separate cornea-like lateral portions from main part of eyeplate (Figs <xref ref-type="fig" rid="F2">2B</xref>, <xref ref-type="fig" rid="F4">4C</xref>, <xref ref-type="fig" rid="F23">23A</xref>). Eyeplate containing tear-shaped cyst narrowing distally up to conjunction with eyeplate cleft (Fig. <xref ref-type="fig" rid="F23">23B</xref>). Sub-lateral portions of dorsal face with cover of minute scales (as in Fig. <xref ref-type="fig" rid="F3">3F</xref>; visualised with 400× microscopy), series of 15 minute teeth (not all in focus in Fig. <xref ref-type="fig" rid="F23">23D</xref>), closely set along anterior margin of this portion. Brilliant red cornea-like portions of eyeplate feign functional eyes in living specimens (Fig. <xref ref-type="fig" rid="F2">2B</xref>). Eyeplates become transparent (Figs <xref ref-type="fig" rid="F4">4C</xref>, <xref ref-type="fig" rid="F23">23A</xref>) after expansion on slide, embedding in Swan-medium and resultant bleaching; neither functional nor both vestigial ommatidia and neuronal structures visible.</p><fig id="F3" position="float" orientation="portrait"><object-id xmlns:xlink="http://www.w3.org/1999/xlink" content-type="doi" xlink:type="simple">10.3897/zookeys.1079.76412.figure3</object-id><object-id xmlns:xlink="http://www.w3.org/1999/xlink" content-type="arpha" xlink:type="simple">68E1C493-C84F-5AA9-BBCE-EE87C936EFD9</object-id><label>Figure 3.</label><caption><p><italic><tp:taxon-name><tp:taxon-name-part taxon-name-part-type="genus" reg="Pseudomma">Pseudomma</tp:taxon-name-part><tp:taxon-name-part taxon-name-part-type="species" reg="kryotroglodytum">kryotroglodytum</tp:taxon-name-part></tp:taxon-name></italic> sp. nov., holotype adult female <abbrev xmlns:xlink="http://www.w3.org/1999/xlink" xlink:title="body length" id="ABBRID0EPRAG" xlink:type="simple">BL</abbrev> 26.8 mm (<bold>A–E</bold>) and paratype subadult female 21.5 mm (<bold>F</bold>) <bold>A</bold> terminal portion of telson, dorsal, details show scales on left disto-mesial spine (<bold>B</bold>) and barbs on left terminal seta (<bold>C</bold>) <bold>D</bold> anterior half of cephalothorax, lateral, arrow points to distolateral edge of carapace <bold>E</bold> sixth pleomere with tail fan, lateral <bold>F</bold> example for pores (three to the left) and coat of scales on tergite of first pleomere.</p></caption><graphic xmlns:xlink="http://www.w3.org/1999/xlink" xlink:href="zookeys-1079-145-g003.jpg" position="float" orientation="portrait" xlink:type="simple" id="oo_629313.jpg"><uri content-type="original_file" xlink:type="simple">https://binary.pensoft.net/fig/629313</uri></graphic></fig><p><bold><italic>Carapace</italic></bold> (Figs <xref ref-type="fig" rid="F3">3D</xref>, <xref ref-type="fig" rid="F4">4C</xref>) with broadly rounded anterior margin, disto-lateral edges well rounded. No typical rostral plate present, but a frontal bulge dorsally covered by the carapace; bulge best seen in lateral view (Fig. <xref ref-type="fig" rid="F3">3D</xref>). Antero-lateral edge of carapace with rounded protrusion (marked by arrows in Figs <xref ref-type="fig" rid="F3">3D</xref>, <xref ref-type="fig" rid="F4">4C</xref>). By forcing the detached carapace in a plane (Fig. <xref ref-type="fig" rid="F4">4C</xref>), this protrusion becoming shifted caudally compared with its position <italic>in situ</italic> (Fig. <xref ref-type="fig" rid="F3">3D</xref>). Carapace with cervical sulcus and cardial sulcus distinct; posterior margin concave, terminal indentation widely triangular. Two submedian groups of 8–10 pores symmetrically arranged directly in front of cardial sulcus (Fig. <xref ref-type="fig" rid="F4">4D</xref> shows only seven pores in the smaller paratype). Carapace leaving posterior 1.5 thoracomeres dorsally exposed.</p><p><bold><italic>Mouthparts</italic></bold> (Figs <xref ref-type="fig" rid="F4">4E, F</xref>, <xref ref-type="fig" rid="F5">5A–C</xref>). Labrum normal (Fig. <xref ref-type="fig" rid="F5">5A</xref>), rostrally forming a broad, rounded bulge; most caudal portions with strong lamellae and cover of scale-like fringes. Basal segment of mandibular palp (Fig. <xref ref-type="fig" rid="F4">4E</xref>) contributing 9–10%, median segment 55–56% and apical segment 35–37% to total palp length. Length of median segment 3.1–3.2 times maximum width; its mesial margin convex, lateral margin sigmoid. Length of apical segment 3.7–3.8 times maximum width. Palp not hispid, its basal segment without setae, remaining segments densely setose along mesial and lateral margins. Caudal face of median segment with dense field of fine hairs near basis. Masticatory part of mandibles strong, asymmetrical. Left mandible as normal in <tp:taxon-name><tp:taxon-name-part taxon-name-part-type="family">Mysidae</tp:taxon-name-part></tp:taxon-name>. Pars incisiva of the new species with three large teeth and digitus mobilis with four strong teeth. Spine row with four spines ‘serrated’ by numerous stiff bristles; processus molaris with grinding lamellae not ending in teeth and with dense cover of stiff bristles. Right mandible as normal in the genus <italic><tp:taxon-name><tp:taxon-name-part taxon-name-part-type="genus" reg="Pseudomma">Pseudomma</tp:taxon-name-part></tp:taxon-name></italic>; in the new species with four large teeth on pars incisiva; digitus mobilis with only one large apical tooth serrated by secondary teeth. Right spine row present as series of nine medium-sized smooth teeth plus a few small ones, rather than a smaller number of ‘serrated’ spines present on the left mandible as otherwise usual for both mandibles in <tp:taxon-name><tp:taxon-name-part taxon-name-part-type="family">Mysidae</tp:taxon-name-part></tp:taxon-name>. Right processus molaris with strong masticatory lamellae, each with small, tooth-like, apical projection; processus with cover of stiff bristles less dense than that of left mandible.</p><p>Paired labia (Fig. <xref ref-type="fig" rid="F5">5B</xref>) with stiff setae, lacking spines or teeth. Distal segment of maxillula (Fig. <xref ref-type="fig" rid="F4">4F</xref>) with 11–12 weakly serrated, strong spines on terminally truncate margin; subterminally with 5–6 barbed setae. Holotype with 5–9 pores on the surface between setae bases and spines; potential additional pores may be covered by these setae (no pores identified in the paratype). Endite of maxillula with numerous normal setae; distally with three large, modified setae, armed with stiff bristles near apex¸ more proximally with a shorter seta bearing an apical brush of long bristles.</p><fig id="F4" position="float" orientation="portrait"><object-id xmlns:xlink="http://www.w3.org/1999/xlink" content-type="doi" xlink:type="simple">10.3897/zookeys.1079.76412.figure4</object-id><object-id xmlns:xlink="http://www.w3.org/1999/xlink" content-type="arpha" xlink:type="simple">EE636E47-68FD-59EF-9B4A-BB06651A3924</object-id><label>Figure 4.</label><caption><p><italic><tp:taxon-name><tp:taxon-name-part taxon-name-part-type="genus" reg="Pseudomma">Pseudomma</tp:taxon-name-part><tp:taxon-name-part taxon-name-part-type="species" reg="kryotroglodytum">kryotroglodytum</tp:taxon-name-part></tp:taxon-name></italic> sp. nov., holotype adult female <abbrev xmlns:xlink="http://www.w3.org/1999/xlink" xlink:title="body length" id="ABBRID0EWVAG" xlink:type="simple">BL</abbrev> 26.8 mm (<bold>A, B, E, F</bold>) and paratype subadult female 21.5 mm (<bold>C, D</bold>). <bold>A</bold> right antennula, dorsal <bold>B</bold> antenna with antennal gland, ventral, setae omitted from antennal scale <bold>C</bold> eyeplate and carapace expanded on slide, short arrow points to distolateral edge of carapace, detail (<bold>D</bold>) pore group in pre-cardial position <bold>E</bold> mandibles with left palpus, caudal aspect <bold>F</bold> maxillula, caudal. Scales omitted from objects <bold>A–C, E, F</bold> but not from eyeplate in panel <bold>C</bold>; pore diameters not to scale in <bold>C, D</bold>.</p></caption><graphic xmlns:xlink="http://www.w3.org/1999/xlink" xlink:href="zookeys-1079-145-g004.jpg" position="float" orientation="portrait" xlink:type="simple" id="oo_629314.jpg"><uri content-type="original_file" xlink:type="simple">https://binary.pensoft.net/fig/629314</uri></graphic></fig><p><bold><italic>Maxilla</italic></bold> (Fig. <xref ref-type="fig" rid="F5">5C</xref>) with well-developed exopod, two-segmented endopod (palp) and four setose endites. Exopod normal-sized, shortly extending beyond basal segment of endopod. Outer margin and apex of exopod with dense series of plumose setae distally increasing in size. Length of apical segment of endopod 1.5–1.6 times its maximum width and 1.2–1.3 times length of the basal segment. Basal segment with total of eight barbed setae, namely 3–4 on caudal and 4–5 on rostral face. Apical segment with setae all around, except for proximal third of lateral margin.</p><p><bold><italic>Foregut</italic></bold> (Fig. <xref ref-type="fig" rid="F6">6A–E</xref>). Lateralia, infoldings and superomedianum of the cardiac chamber densely covered by smooth, slender setae and spines. Lateralia anteriorly with dense series of slender, apically coronate spines (Fig. <xref ref-type="fig" rid="F6">6B</xref>) of different length, more caudally with slender acute spines (Fig. <xref ref-type="fig" rid="F6">6C</xref>). The latter spines with minute teeth on and close to apex. Both coronate and acute spines hispid due to minute scales along distal 50–70% of shaft. Posterior part of lateralia with powerful complex of many blunt teeth arising from common base. Twelve teeth differentiated (Fig. <xref ref-type="fig" rid="F6">6E</xref>) with translucent microscopy, additional teeth not excluded. Dorsolateral infoldings with two smooth, bent spines (Fig. <xref ref-type="fig" rid="F6">6D</xref>, subapically slightly serrate only in paratype). About 2/3 of comparatively large storage volume of foregut contained masticated, unidentifiable organic materials and mineral particles, also observed in paratype.</p><p><bold><italic>Thorax</italic></bold> (Figs <xref ref-type="fig" rid="F2">2A, B</xref>, <xref ref-type="fig" rid="F5">5D–I</xref>). At least tergites 6–8 covered by minute scales, no pores. Sternites 1–8 without pores, scales and also without ventrally projecting median processes (Fig. <xref ref-type="fig" rid="F5">5D</xref>). Sternite 1 with short anterior lobe projecting between left and right, first thoracic endopods. Basal plates of thoracic exopods (3–4) times longer than wide (Fig. <xref ref-type="fig" rid="F5">5D</xref>), not widening distally or only minimally so; lateral portions scaly-hispid, mesially smooth; disto-lateral edge unevenly rounded. Exopods 1, 8 with 15-segmented (Fig. <xref ref-type="fig" rid="F5">5D</xref>), remaining exopods with (17–20)-segmented, setose flagellum. Basis of endopod 1 with setose endite (below drawing plane in Fig. <xref ref-type="fig" rid="F5">5D</xref>), remaining segments without clear endite. Endopods 1, 2 with six segments (Fig. <xref ref-type="fig" rid="F5">5D, F</xref>), remaining endopods with eight segments counting from basis to dactylus (basis omitted in Fig. <xref ref-type="fig" rid="F5">5G</xref>). Endopods 3–8 long and slender; length and slenderness increase caudally; ischium shows the strongest relative increase (Fig. <xref ref-type="fig" rid="F2">2A</xref>). All endopods with hispid carpopropodus and dactylus, endopods 2–8 in addition with hispid merus, to a minor degree, if any, also ischium. Carpopropodus 3–8 three-segmented; more than half its length contributed by basal segment. Setae patterns might feign additional subdivision of carpopropodus (Fig. <xref ref-type="fig" rid="F5">5G</xref>). Suture between median and terminal segment transverse in carpopropodus 3, weakly (Fig. <xref ref-type="fig" rid="F5">5G</xref>), but not always distinctly oblique in carpopropodus 4, weakly and distinctly oblique in carpopropodites 5–8. Dactylus 3–8 small. Dactylus 1, 3–8 with short, smooth claw (Fig. <xref ref-type="fig" rid="F5">5E, H</xref>). No claw detected in dense jungle of setae on dactylus 2.</p><p><bold><italic>Marsupium</italic></bold> (Fig. <xref ref-type="fig" rid="F5">5I</xref>) empty in this specimen. Basal to median portions of dorsal margin without setae in oostegite 1, without setae from basal to subapical portions in oostegites 2 and 3. A narrow ‘fur’ of densely set tiny hairs forming a ribbon along dorsal margin of oostegite 1 (Fig. <xref ref-type="fig" rid="F5">5I</xref>), no such hairs in oostegites 2 and 3. Scales on large portions of outer face in oostegites 2 and 3; no scales seen on oostegite 1. Ventral and anterior margins plus part of posterior margin with dense series of barbed setae, together with bilaterally opposite oostegite forming gate contributing to the ventral and caudal closure of marsupium (this configuration not impeding respiratory water flow through marsupium). Numbers of barbs per seta increase distally, albeit not reaching those of typical plumose seta. Oostegite 1 with barbed setae also on distal half of dorsal margin, suggesting pervious anterior closure of marsupium. Posterior parts of oostegites 1–3 on inner face with comparatively long setae microserrated on their distal half. Outer face of oostegites 2 and 3 with slender whip setae characterised by barbed shaft bearing longer thin flagellum. These setae implanted on distal portions of oostegites 2 and 3; additional whip setae along ventral margin only in oostegite 3. No whip setae in oostegite 1.</p><fig id="F5" position="float" orientation="portrait"><object-id xmlns:xlink="http://www.w3.org/1999/xlink" content-type="doi" xlink:type="simple">10.3897/zookeys.1079.76412.figure5</object-id><object-id xmlns:xlink="http://www.w3.org/1999/xlink" content-type="arpha" xlink:type="simple">262E92E9-8D53-54CE-81CC-69CB443B8B71</object-id><label>Figure 5.</label><caption><p><italic><tp:taxon-name><tp:taxon-name-part taxon-name-part-type="genus" reg="Pseudomma">Pseudomma</tp:taxon-name-part><tp:taxon-name-part taxon-name-part-type="species" reg="kryotroglodytum">kryotroglodytum</tp:taxon-name-part></tp:taxon-name></italic> sp. nov., holotype adult female <abbrev xmlns:xlink="http://www.w3.org/1999/xlink" xlink:title="body length" id="ABBRID0EU1AG" xlink:type="simple">BL</abbrev> 26.8 mm <bold>A</bold> labrum <bold>B</bold> labium <bold>C</bold> maxilla, caudal aspect <bold>D</bold> thoracopod 1 (caudal) with thoracic sternites 1, 2 (ventral) <bold>E</bold> detail of panel (<bold>D</bold>) showing dactylus 1 with nail <bold>F</bold> thoracic endopod 2, rostral <bold>G</bold> thoracic endopod 4, rostral <bold>H</bold> detail of panel (<bold>G</bold>) showing dactylus 4 with nail <bold>I</bold> inner face of oostegite 1, drawn above part of sympod 6. Scales omitted from objects <bold>A–D, F, G</bold>; setae from <bold>E, H</bold>.</p></caption><graphic xmlns:xlink="http://www.w3.org/1999/xlink" xlink:href="zookeys-1079-145-g005.jpg" position="float" orientation="portrait" xlink:type="simple" id="oo_629315.jpg"><uri content-type="original_file" xlink:type="simple">https://binary.pensoft.net/fig/629315</uri></graphic></fig><p><bold><italic>Pleon</italic></bold> (Figs <xref ref-type="fig" rid="F3">3E, F</xref>, <xref ref-type="fig" rid="F6">6F–J</xref>). Pleonites 1–5 are each 0.6 times length of pleonite 6 measured along dorsal mid-line. Pleopod size increases distally. Pleopods 4–5 reaching only up to 2/3 length of pleonites 5 or 6, respectively. Not considering setae, pleopod 1 smooth (Fig. <xref ref-type="fig" rid="F6">6H</xref>) all around, remaining pleopods completely smooth only on caudal face, though scaly-hispid at least near basis of rostral (outer) face. Relative coverage with scales increases in series of pleopods 2–5 (Fig. <xref ref-type="fig" rid="F6">6I–L</xref>). All six pleonites dorsally densely covered by minute scales. Only pleonite 1 showing pores, namely two symmetrical transverse linear series each with 17–18 discontinuously spaced pores, in submedian position on dorsal face; and one additional, non-linear cluster of 8–9 pores on each lateral face (Fig. <xref ref-type="fig" rid="F6">6F–G</xref> shows fewer pores for the smaller paratype). Scutellum paracaudale sinusoid, well rounded.</p><p><bold><italic>Tail fan</italic></bold> (Figs <xref ref-type="fig" rid="F3">3A–C, E</xref>, <xref ref-type="fig" rid="F6">6M, N</xref>). Telson, endopod and exopod of uropods 1.0, 1.1–1.3 or 1.5–1.8 times length of sixth pleonite, respectively. Uropods (Figs <xref ref-type="fig" rid="F3">3E</xref>, <xref ref-type="fig" rid="F6">6M</xref>) long, margins setose all around, dorsal and ventral faces scaly-hispid. Exopod with slightly convex, almost straight lateral margin and with more strongly convex mesial margin. Both margins diverge up to maximum width of the exopod at 1/3 length from basis and then converge up to the U-shaped, well-rounded terminus. Distal 4/5 of endopod with straight margins converging in V-shaped manner up to narrowly blunt apex. Endopod 0.7 times length of exopod, extending 1/5 of its length beyond telson, exopod 2/5 its length. Both statoliths unevenly discoid, mean diameter 0.22–0.23 mm, thickness 0.18 mm; core unevenly discoid as well, diameter 0.14 mm. Statolith formula 2 + 3 + (5–7) + 10 + (12–14) = 34. Statoliths composed of fluorite. Lateral margins and dorsal face of telson (Fig. <xref ref-type="fig" rid="F6">6N</xref>) completely covered by scales as in Fig. <xref ref-type="fig" rid="F3">3F</xref>, whereas ventral face only on its distal third.</p><p><bold>Colour</bold> (Fig. <xref ref-type="fig" rid="F2">2A, B</xref>). Live colour was documented only in the laboratory; no difference visible between the two type specimens. Body and appendages generally whitish transparent. Lateral portions of eyeplate, foregut and part of mouthparts brilliant red, hepatic caeca yellow-green. The anterior pair of caeca covers part of the foregut dorsally, leaving a red M-like sign on the foregut in dorsal view. Posterior part of ultimate pleomere and adjoining basal portions of tail fan tinged light-red.</p><fig id="F6" position="float" orientation="portrait"><object-id xmlns:xlink="http://www.w3.org/1999/xlink" content-type="doi" xlink:type="simple">10.3897/zookeys.1079.76412.figure6</object-id><object-id xmlns:xlink="http://www.w3.org/1999/xlink" content-type="arpha" xlink:type="simple">0B8099D9-FED4-5725-9381-00107AC4BE34</object-id><label>Figure 6.</label><caption><p><italic><tp:taxon-name><tp:taxon-name-part taxon-name-part-type="genus" reg="Pseudomma">Pseudomma</tp:taxon-name-part><tp:taxon-name-part taxon-name-part-type="species" reg="kryotroglodytum">kryotroglodytum</tp:taxon-name-part></tp:taxon-name></italic> sp. nov., holotype adult female <abbrev xmlns:xlink="http://www.w3.org/1999/xlink" xlink:title="body length" id="ABBRID0EM5AG" xlink:type="simple">BL</abbrev> 26.8 mm (<bold>A–E, H–N</bold>) and paratype subadult female 21.5 mm (<bold>F, G</bold>). <bold>A</bold> cardiac portion of foregut, dorsal view, dorsal wall omitted <bold>B–D</bold> details of panel (<bold>A</bold>) showing modified spines <bold>E</bold> details of panel (<bold>A</bold>) showing teeth emerging from a common basis <bold>F</bold> pleonite 1, cuticle detached and expanded on slide, dorsal and lateral faces on top, ventral face folded in, setae omitted from pleopods <bold>G</bold> detail of panel (<bold>F</bold>) showing pore group on left lateral face <bold>H–L</bold> series of pleopods 1–5, rostral = lateral face <bold>M</bold> uropods, ventral <bold>N</bold> telson. Scales omitted from objects <bold>F, M, N</bold> pore diameters not to scale in <bold>F, G</bold>.</p></caption><graphic xmlns:xlink="http://www.w3.org/1999/xlink" xlink:href="zookeys-1079-145-g006.jpg" position="float" orientation="portrait" xlink:type="simple" id="oo_629316.jpg"><uri content-type="original_file" xlink:type="simple">https://binary.pensoft.net/fig/629316</uri></graphic></fig></tp:treatment-sec><tp:treatment-sec sec-type="etymology" id="SECID0ET6AG"><title>Etymology.</title><p>The species name is an adjective with Latinised neutral ending formed by adjectivation of the amalgamated Ancient Greek adjective κρύος (cold) with the noun τρωγλοδύτης (cave dweller). The adjectivation has precedence in the name of the butterfly <italic><tp:taxon-name><tp:taxon-name-part taxon-name-part-type="genus" reg="Macroglossum">Macroglossum</tp:taxon-name-part><tp:taxon-name-part taxon-name-part-type="species" reg="troglodytus">troglodytus</tp:taxon-name-part></tp:taxon-name></italic> Boisduval, l875, listed by <xref ref-type="bibr" rid="B37">Kemal et al. (2019)</xref> as <italic><tp:taxon-name><tp:taxon-name-part taxon-name-part-type="genus" reg="Macroglossum">M.</tp:taxon-name-part><tp:taxon-name-part taxon-name-part-type="species" reg="troglodytum">troglodytum</tp:taxon-name-part></tp:taxon-name></italic>.</p></tp:treatment-sec><tp:treatment-sec sec-type="type locality" id="SECID0ETABG"><title>Type locality.</title><p>Marine ice cave NE of Claude Bernard Island, Adélie Land, East Antarctica, <named-content xmlns:xlink="http://www.w3.org/1999/xlink" content-type="dwc:verbatimCoordinates" xlink:type="simple"><named-content content-type="geo-json" specific-use="{&#34;type&#34;:&#34;Point&#34;,&#34;coordinates&#34;:[140.025833,-66.660667]}" id="NCID0E3ABG" xlink:type="simple">66°39.64'S, 140°01.55'E</named-content></named-content>, depth 10 m.</p><sec sec-type="Subfamily Heteromysinae Norman, 1892" id="SECID0EBBBG"><title>Subfamily <tp:taxon-name><tp:taxon-name-part taxon-name-part-type="subfamily">Heteromysinae</tp:taxon-name-part></tp:taxon-name> Norman, 1892</title><p>
                <bold>Tribe <tp:taxon-name>Mysidetini</tp:taxon-name> Holt &amp; Tattersall, 1906</bold>
              </p></sec></tp:treatment-sec><tp:treatment-sec><!--Section generated to contain objects referenced in tp:taxon-treatment.--><fig id="F2" position="float" orientation="portrait"><object-id xmlns:xlink="http://www.w3.org/1999/xlink" content-type="doi" xlink:type="simple">10.3897/zookeys.1079.76412.figure2</object-id><object-id xmlns:xlink="http://www.w3.org/1999/xlink" content-type="arpha" xlink:type="simple">3CB59B4D-218E-5B30-B5D5-C9D7D3618A24</object-id><label>Figure 2.</label><caption><p><italic><tp:taxon-name><tp:taxon-name-part taxon-name-part-type="genus" reg="Pseudomma">Pseudomma</tp:taxon-name-part><tp:taxon-name-part taxon-name-part-type="species" reg="kryotroglodytum">kryotroglodytum</tp:taxon-name-part></tp:taxon-name></italic> sp. nov. from ice cave of Bernard Island, Antarctica <bold>A</bold> female holotype, lateral <bold>B</bold> cephalothorax of female holotype, dorsal <bold>C</bold> physical aspect of the ice cave environment <bold>A, B</bold> living specimen in laboratory.</p></caption><graphic xmlns:xlink="http://www.w3.org/1999/xlink" xlink:href="zookeys-1079-145-g002.jpg" position="float" orientation="portrait" xlink:type="simple" id="oo_629312.jpg"><uri content-type="original_file" xlink:type="simple">https://binary.pensoft.net/fig/629312</uri></graphic></fig><fig id="F23" position="float" orientation="portrait"><object-id xmlns:xlink="http://www.w3.org/1999/xlink" content-type="doi" xlink:type="simple">10.3897/zookeys.1079.76412.figure23</object-id><object-id xmlns:xlink="http://www.w3.org/1999/xlink" content-type="arpha" xlink:type="simple">BF7857FC-E2D1-59FD-9476-FB244CF3C1D5</object-id><label>Figure 23.</label><caption><p>Structure of eyeplates in <italic><tp:taxon-name><tp:taxon-name-part taxon-name-part-type="genus" reg="Pseudomma">Pseudomma</tp:taxon-name-part><tp:taxon-name-part taxon-name-part-type="species" reg="kryotroglodytum">kryotroglodytum</tp:taxon-name-part></tp:taxon-name></italic> sp. nov. and <italic><tp:taxon-name><tp:taxon-name-part taxon-name-part-type="genus" reg="Michthyops">Michthyops</tp:taxon-name-part><tp:taxon-name-part taxon-name-part-type="species" reg="parvus">parvus</tp:taxon-name-part></tp:taxon-name></italic>. Holotype adult female (<bold>D</bold>) and paratype subadult female (<bold>A</bold>, <bold>B</bold>) of <italic><tp:taxon-name><tp:taxon-name-part taxon-name-part-type="genus" reg="Pseudomma">P.</tp:taxon-name-part><tp:taxon-name-part taxon-name-part-type="species" reg="kryotroglodytum">kryotroglodytum</tp:taxon-name-part></tp:taxon-name></italic> and non-type adult female of <italic><tp:taxon-name><tp:taxon-name-part taxon-name-part-type="genus" reg="Michthyops">M.</tp:taxon-name-part><tp:taxon-name-part taxon-name-part-type="species" reg="parvus">parvus</tp:taxon-name-part></tp:taxon-name></italic> (<bold>C</bold>). <bold>A</bold> eyeplate expanded on slide, dorsal, to the right somewhat distorted <bold>B</bold> detail of panel (<bold>A</bold>) showing cyst connected with bottom of median cleft <bold>C</bold> homologous cyst in another species and genus, arrow points to tubular connection with anterior margin of eyeplate <bold>D</bold> series of denticles along sub-lateral section of anterior margin of eyeplate.</p></caption><graphic xmlns:xlink="http://www.w3.org/1999/xlink" xlink:href="zookeys-1079-145-g023.jpg" position="float" orientation="portrait" xlink:type="simple" id="oo_629333.jpg"><uri content-type="original_file" xlink:type="simple">https://binary.pensoft.net/fig/629333</uri></graphic></fig><table-wrap id="T1" position="float" orientation="portrait"><label>Table 1.</label><caption><p>Sensory structures in <tp:taxon-name><tp:taxon-name-part taxon-name-part-type="family">Mysidae</tp:taxon-name-part></tp:taxon-name> from ice caves and other marine habitats.</p></caption><table id="TID0EZQAK" rules="all"><tbody><tr><th rowspan="1" colspan="1">Sample nos in Suppl. Table (S#)</th><th rowspan="1" colspan="1">Habitat at sampling station</th><th rowspan="1" colspan="1">Species</th><th rowspan="1" colspan="1">Material examined</th><th rowspan="1" colspan="1">Female antennular lobe</th><th rowspan="1" colspan="1">Antennul. depression</th><th rowspan="1" colspan="1">Eyepl. with corneal sulci</th><th rowspan="1" colspan="1">Eyeplate cyst</th></tr><tr><td rowspan="1" colspan="8"><bold>Subfam. <tp:taxon-name><tp:taxon-name-part taxon-name-part-type="subfamily">Erythropinae</tp:taxon-name-part></tp:taxon-name>, tribus <tp:taxon-name><tp:taxon-name-part taxon-name-part-type="tribe">Pseudommini</tp:taxon-name-part></tp:taxon-name></bold> Wittmann, Ariani &amp; Lagardère, 2014</td></tr><tr><td rowspan="1" colspan="1">
                  <bold>1, 2</bold>
                </td><td rowspan="1" colspan="1">
                  <bold>sublittoral ice cave</bold>
                </td><td rowspan="1" colspan="1"><italic><tp:taxon-name><tp:taxon-name-part taxon-name-part-type="genus" reg="Pseudomma">Pseudomma</tp:taxon-name-part><tp:taxon-name-part taxon-name-part-type="species" reg="kryotroglodytum">kryotroglodytum</tp:taxon-name-part></tp:taxon-name></italic> Wittmann &amp; Chevaldonné sp.nov..</td><td rowspan="1" colspan="1">1 ♀ ad., 1 ♀ subad.</td><td rowspan="1" colspan="1">none</td><td rowspan="1" colspan="1">present</td><td rowspan="1" colspan="1">present</td><td rowspan="1" colspan="1">present</td></tr><tr><td rowspan="1" colspan="1">
                  <bold>11</bold>
                </td><td rowspan="1" colspan="1">bathybenthic</td><td rowspan="1" colspan="1"><italic><tp:taxon-name><tp:taxon-name-part taxon-name-part-type="genus" reg="Pseudomma">Pseudomma</tp:taxon-name-part><tp:taxon-name-part taxon-name-part-type="species" reg="affine">affine</tp:taxon-name-part></tp:taxon-name></italic> G.O. Sars, 1870</td><td rowspan="1" colspan="1">2 ♀♀, 1 ♂</td><td rowspan="1" colspan="1">none</td><td rowspan="1" colspan="1">present</td><td rowspan="1" colspan="1">none</td><td rowspan="1" colspan="1">present</td></tr><tr><td rowspan="1" colspan="1">
                  <bold>12</bold>
                </td><td rowspan="1" colspan="1">(from deep sea fish stomach)</td><td rowspan="1" colspan="1"><italic><tp:taxon-name><tp:taxon-name-part taxon-name-part-type="genus" reg="Pseudomma">Pseudomma</tp:taxon-name-part><tp:taxon-name-part taxon-name-part-type="species" reg="affine">affine</tp:taxon-name-part></tp:taxon-name></italic> G.O. Sars, 1870</td><td rowspan="1" colspan="1">1 ♀, 1 ♂</td><td rowspan="1" colspan="1">none</td><td rowspan="1" colspan="1">present</td><td rowspan="1" colspan="1">none</td><td rowspan="1" colspan="1">present</td></tr><tr><td rowspan="1" colspan="1">
                  <bold>13</bold>
                </td><td rowspan="1" colspan="1">bathybenthic</td><td rowspan="1" colspan="1"><italic><tp:taxon-name><tp:taxon-name-part taxon-name-part-type="genus" reg="Pseudomma">Pseudomma</tp:taxon-name-part><tp:taxon-name-part taxon-name-part-type="species" reg="antarcticum">antarcticum</tp:taxon-name-part></tp:taxon-name></italic> Zimmer, 1914</td><td rowspan="1" colspan="1">1 ♀, 1 ♂</td><td rowspan="1" colspan="1">none</td><td rowspan="1" colspan="1">present</td><td rowspan="1" colspan="1">none</td><td rowspan="1" colspan="1">present</td></tr><tr><td rowspan="1" colspan="1">
                  <bold>14</bold>
                </td><td rowspan="1" colspan="1">bathybenthic</td><td rowspan="1" colspan="1"><italic><tp:taxon-name><tp:taxon-name-part taxon-name-part-type="genus" reg="Pseudomma">Pseudomma</tp:taxon-name-part><tp:taxon-name-part taxon-name-part-type="species" reg="calmani">calmani</tp:taxon-name-part></tp:taxon-name></italic> O.S. Tattersall, 1955</td><td rowspan="1" colspan="1">1 ♀</td><td rowspan="1" colspan="1">none</td><td rowspan="1" colspan="1">present</td><td rowspan="1" colspan="1">none</td><td rowspan="1" colspan="1">present</td></tr><tr><td rowspan="1" colspan="1">
                  <bold>15</bold>
                </td><td rowspan="1" colspan="1">bathybenthic</td><td rowspan="1" colspan="1"><italic><tp:taxon-name><tp:taxon-name-part taxon-name-part-type="genus" reg="Pseudomma">Pseudomma</tp:taxon-name-part><tp:taxon-name-part taxon-name-part-type="species" reg="latiphthalmum">latiphthalmum</tp:taxon-name-part></tp:taxon-name></italic> Murano, 1974</td><td rowspan="1" colspan="1">2 ♀♀</td><td rowspan="1" colspan="1">none</td><td rowspan="1" colspan="1">present</td><td rowspan="1" colspan="1">none</td><td rowspan="1" colspan="1">present</td></tr><tr><td rowspan="1" colspan="1">
                  <bold>16</bold>
                </td><td rowspan="1" colspan="1">bathybenthic</td><td rowspan="1" colspan="1"><italic><tp:taxon-name><tp:taxon-name-part taxon-name-part-type="genus" reg="Pseudomma">Pseudomma</tp:taxon-name-part><tp:taxon-name-part taxon-name-part-type="species" reg="roseum">roseum</tp:taxon-name-part></tp:taxon-name></italic> G.O. Sars, 1870</td><td rowspan="1" colspan="1">2 ♀♀</td><td rowspan="1" colspan="1">none</td><td rowspan="1" colspan="1">present</td><td rowspan="1" colspan="1">none</td><td rowspan="1" colspan="1">present</td></tr><tr><td rowspan="1" colspan="1">
                  <bold>17</bold>
                </td><td rowspan="1" colspan="1">bathybenthic</td><td rowspan="1" colspan="1"><italic><tp:taxon-name><tp:taxon-name-part taxon-name-part-type="genus" reg="Pseudomma">Pseudomma</tp:taxon-name-part><tp:taxon-name-part taxon-name-part-type="species" reg="sarsii">sarsii</tp:taxon-name-part></tp:taxon-name></italic> Willemoës-Suhm [in G.O. Sars, 1884]</td><td rowspan="1" colspan="1">1 ♀</td><td rowspan="1" colspan="1">none</td><td rowspan="1" colspan="1">present</td><td rowspan="1" colspan="1">none</td><td rowspan="1" colspan="1">present</td></tr><tr><td rowspan="1" colspan="8"><bold>Subfam. <tp:taxon-name><tp:taxon-name-part taxon-name-part-type="subfamily">Erythropinae</tp:taxon-name-part></tp:taxon-name>, tribus <tp:taxon-name><tp:taxon-name-part taxon-name-part-type="tribe">Calyptommini</tp:taxon-name-part></tp:taxon-name></bold> W.M. Tattersall, 1909</td></tr><tr><td rowspan="1" colspan="1">
                  <bold>18</bold>
                </td><td rowspan="1" colspan="1">(from deep sea fish stomach)</td><td rowspan="1" colspan="1"><italic><tp:taxon-name><tp:taxon-name-part taxon-name-part-type="genus" reg="Michthyops">Michthyops</tp:taxon-name-part><tp:taxon-name-part taxon-name-part-type="species" reg="parvus">parvus</tp:taxon-name-part></tp:taxon-name></italic> (Vanhöffen, 1897)</td><td rowspan="1" colspan="1">2 ♀♀</td><td rowspan="1" colspan="1">none</td><td rowspan="1" colspan="1">none</td><td rowspan="1" colspan="1">none</td><td rowspan="1" colspan="1">present</td></tr><tr><td rowspan="1" colspan="8"><bold>Subfam. <tp:taxon-name><tp:taxon-name-part taxon-name-part-type="subfamily">Erythropinae</tp:taxon-name-part></tp:taxon-name>, tribus <tp:taxon-name><tp:taxon-name-part taxon-name-part-type="tribe">Amblyopsini</tp:taxon-name-part></tp:taxon-name></bold> Tchindonova, 1981</td></tr><tr><td rowspan="1" colspan="1">
                  <bold>19</bold>
                </td><td rowspan="1" colspan="1">bathybenthic</td><td rowspan="1" colspan="1"><italic><tp:taxon-name><tp:taxon-name-part taxon-name-part-type="genus" reg="Amblyops">Amblyops</tp:taxon-name-part><tp:taxon-name-part taxon-name-part-type="species" reg="abbreviatus">abbreviatus</tp:taxon-name-part></tp:taxon-name></italic> (G.O. Sars, 1869)</td><td rowspan="1" colspan="1">1 ♀</td><td rowspan="1" colspan="1">–</td><td rowspan="1" colspan="1">present</td><td rowspan="1" colspan="1">–</td><td rowspan="1" colspan="1">–</td></tr><tr><td rowspan="1" colspan="8"><bold>Subfam. <tp:taxon-name><tp:taxon-name-part taxon-name-part-type="subfamily">Erythropinae</tp:taxon-name-part></tp:taxon-name>, tribus <tp:taxon-name><tp:taxon-name-part taxon-name-part-type="tribe">Erythropini</tp:taxon-name-part></tp:taxon-name></bold> Hansen, 1910</td></tr><tr><td rowspan="1" colspan="1">
                  <bold>20</bold>
                </td><td rowspan="1" colspan="1">bathypelagic</td><td rowspan="1" colspan="1"><italic><tp:taxon-name><tp:taxon-name-part taxon-name-part-type="genus" reg="Dactylamblyops">Dactylamblyops</tp:taxon-name-part><tp:taxon-name-part taxon-name-part-type="species" reg="hodgsoni">hodgsoni</tp:taxon-name-part></tp:taxon-name></italic> Holt &amp; Tattersall, 1906</td><td rowspan="1" colspan="1">1 ♀, 1 ♂</td><td rowspan="1" colspan="1">comp. large lobe with normal setae</td><td rowspan="1" colspan="1">present</td><td rowspan="1" colspan="1">–</td><td rowspan="1" colspan="1">–</td></tr><tr><td rowspan="1" colspan="1">
                  <bold>21</bold>
                </td><td rowspan="1" colspan="1">bathypelagic</td><td rowspan="1" colspan="1"><italic><tp:taxon-name><tp:taxon-name-part taxon-name-part-type="genus" reg="Dactylamblyops">Dactylamblyops</tp:taxon-name-part><tp:taxon-name-part taxon-name-part-type="species" reg="iii">iii</tp:taxon-name-part></tp:taxon-name></italic> Nouvel &amp; Lagardère, 1976</td><td rowspan="1" colspan="1">1 ♀, 1 ♂</td><td rowspan="1" colspan="1">small lobe with minute setae</td><td rowspan="1" colspan="1">present</td><td rowspan="1" colspan="1">–</td><td rowspan="1" colspan="1">–</td></tr><tr><td rowspan="1" colspan="1">
                  <bold>22</bold>
                </td><td rowspan="1" colspan="1">mesopelagic</td><td rowspan="1" colspan="1"><italic><tp:taxon-name><tp:taxon-name-part taxon-name-part-type="genus" reg="Dactylamblyops">Dactylamblyops</tp:taxon-name-part><tp:taxon-name-part taxon-name-part-type="species" reg="murrayi">murrayi</tp:taxon-name-part></tp:taxon-name></italic> W.M. Tattersall, 1939</td><td rowspan="1" colspan="1">1 ♀, 1 ♂</td><td rowspan="1" colspan="1">small lobe with minute setae</td><td rowspan="1" colspan="1">not detected</td><td rowspan="1" colspan="1">–</td><td rowspan="1" colspan="1">–</td></tr><tr><td rowspan="1" colspan="1">23</td><td rowspan="1" colspan="1">bathybenthic</td><td rowspan="1" colspan="1"><italic><tp:taxon-name><tp:taxon-name-part taxon-name-part-type="genus" reg="Dactylamblyops">Dactylamblyops</tp:taxon-name-part></tp:taxon-name></italic> sp. A</td><td rowspan="1" colspan="1">1 ♂</td><td rowspan="1" colspan="1">–</td><td rowspan="1" colspan="1">present</td><td rowspan="1" colspan="1">–</td><td rowspan="1" colspan="1">–</td></tr><tr><td rowspan="1" colspan="1">
                  <bold>24</bold>
                </td><td rowspan="1" colspan="1">bathybenthic</td><td rowspan="1" colspan="1"><italic><tp:taxon-name><tp:taxon-name-part taxon-name-part-type="genus" reg="Dactylamblyops">Dactylamblyops</tp:taxon-name-part></tp:taxon-name></italic> sp. A</td><td rowspan="1" colspan="1">1 ♀</td><td rowspan="1" colspan="1">comp. large lobe with normal setae</td><td rowspan="1" colspan="1">present</td><td rowspan="1" colspan="1">–</td><td rowspan="1" colspan="1">–</td></tr><tr><td rowspan="1" colspan="1">
                  <bold>25</bold>
                </td><td rowspan="1" colspan="1">(from deep sea fish stomach)</td><td rowspan="1" colspan="1"><italic><tp:taxon-name><tp:taxon-name-part taxon-name-part-type="genus" reg="Erythrops">Erythrops</tp:taxon-name-part><tp:taxon-name-part taxon-name-part-type="species" reg="microps">microps</tp:taxon-name-part></tp:taxon-name></italic> (G.O. Sars, 1864)</td><td rowspan="1" colspan="1">1 ♀, 1 ♂</td><td rowspan="1" colspan="1">none</td><td rowspan="1" colspan="1">none</td><td rowspan="1" colspan="1">–</td><td rowspan="1" colspan="1">–</td></tr><tr><td rowspan="1" colspan="1">
                  <bold>26</bold>
                </td><td rowspan="1" colspan="1">(from deep sea fish stomach)</td><td rowspan="1" colspan="1"><italic><tp:taxon-name><tp:taxon-name-part taxon-name-part-type="genus" reg="Meterythrops">Meterythrops</tp:taxon-name-part><tp:taxon-name-part taxon-name-part-type="species" reg="pictus">pictus</tp:taxon-name-part></tp:taxon-name></italic> Holt &amp; Tattersall, 1905</td><td rowspan="1" colspan="1">1 ♀, 1 ♂</td><td rowspan="1" colspan="1">none</td><td rowspan="1" colspan="1">none</td><td rowspan="1" colspan="1">–</td><td rowspan="1" colspan="1">–</td></tr><tr><td rowspan="1" colspan="8"><bold>Subfam. <tp:taxon-name><tp:taxon-name-part taxon-name-part-type="subfamily">Heteromysinae</tp:taxon-name-part></tp:taxon-name>, tribus <tp:taxon-name>Mysidetini</tp:taxon-name></bold> Holt &amp; Tattersall, 1906</td></tr><tr><td rowspan="1" colspan="1">
                  <bold>5, 8</bold>
                </td><td rowspan="1" colspan="1">
                  <bold>sublittoral ice caves</bold>
                </td><td rowspan="1" colspan="1"><italic><tp:taxon-name><tp:taxon-name-part taxon-name-part-type="genus" reg="Mysidetes">Mysidetes</tp:taxon-name-part><tp:taxon-name-part taxon-name-part-type="species" reg="hanseni">hanseni</tp:taxon-name-part></tp:taxon-name></italic> Zimmer, 1914</td><td rowspan="1" colspan="1">3 ♀♀, 3 ♂♂</td><td rowspan="1" colspan="1">none</td><td rowspan="1" colspan="1">none</td><td rowspan="1" colspan="1">–</td><td rowspan="1" colspan="1">–</td></tr><tr><td rowspan="1" colspan="1">
                  <bold>4</bold>
                </td><td rowspan="1" colspan="1">
                  <bold>sublittoral ice cave</bold>
                </td><td rowspan="1" colspan="1"><italic><tp:taxon-name><tp:taxon-name-part taxon-name-part-type="genus" reg="Mysidetes">Mysidetes</tp:taxon-name-part><tp:taxon-name-part taxon-name-part-type="species" reg="illigi">illigi</tp:taxon-name-part></tp:taxon-name></italic> Zimmer, 1914</td><td rowspan="1" colspan="1">5 ♀♀ ad., 4 ♀♀ non-ad., 9 ♂♂ non-ad.</td><td rowspan="1" colspan="1">with modified setae</td><td rowspan="1" colspan="1">none</td><td rowspan="1" colspan="1">–</td><td rowspan="1" colspan="1">–</td></tr><tr><td rowspan="1" colspan="1">
                  <bold>27</bold>
                </td><td rowspan="1" colspan="1">sublittoral</td><td rowspan="1" colspan="1"><italic><tp:taxon-name><tp:taxon-name-part taxon-name-part-type="genus" reg="Mysidetes">Mysidetes</tp:taxon-name-part><tp:taxon-name-part taxon-name-part-type="species" reg="kerguelensis">kerguelensis</tp:taxon-name-part></tp:taxon-name></italic> (Illig, 1906)</td><td rowspan="1" colspan="1">1 ♀</td><td rowspan="1" colspan="1">none</td><td rowspan="1" colspan="1">none</td><td rowspan="1" colspan="1">–</td><td rowspan="1" colspan="1">–</td></tr><tr><td rowspan="1" colspan="1">
                  <bold>28</bold>
                </td><td rowspan="1" colspan="1">bathybenthic</td><td rowspan="1" colspan="1"><italic><tp:taxon-name><tp:taxon-name-part taxon-name-part-type="genus" reg="Mysidetes">Mysidetes</tp:taxon-name-part><tp:taxon-name-part taxon-name-part-type="species" reg="posthon">posthon</tp:taxon-name-part></tp:taxon-name></italic> Holt &amp; Tattersall, 1906</td><td rowspan="1" colspan="1">1 ♀</td><td rowspan="1" colspan="1">none</td><td rowspan="1" colspan="1">none</td><td rowspan="1" colspan="1">–</td><td rowspan="1" colspan="1">–</td></tr><tr><td rowspan="1" colspan="1">
                  <bold>29</bold>
                </td><td rowspan="1" colspan="1">sublittoral</td><td rowspan="1" colspan="1"><italic><tp:taxon-name><tp:taxon-name-part taxon-name-part-type="genus" reg="Mysidetes">Mysidetes</tp:taxon-name-part><tp:taxon-name-part taxon-name-part-type="species" reg="posthon">posthon</tp:taxon-name-part></tp:taxon-name></italic> Holt &amp;Tattersall, 1906</td><td rowspan="1" colspan="1">1 ♀</td><td rowspan="1" colspan="1">none</td><td rowspan="1" colspan="1">none</td><td rowspan="1" colspan="1">–</td><td rowspan="1" colspan="1">–</td></tr><tr><td rowspan="1" colspan="1">
                  <bold>30</bold>
                </td><td rowspan="1" colspan="1">bathybenthic</td><td rowspan="1" colspan="1"><italic><tp:taxon-name><tp:taxon-name-part taxon-name-part-type="genus" reg="Mysifaun">Mysifaun</tp:taxon-name-part><tp:taxon-name-part taxon-name-part-type="species" reg="erigens">erigens</tp:taxon-name-part></tp:taxon-name></italic> Wittmann, 1996</td><td rowspan="1" colspan="1">1 ♀, 1 ♂</td><td rowspan="1" colspan="1">none</td><td rowspan="1" colspan="1">none</td><td rowspan="1" colspan="1">–</td><td rowspan="1" colspan="1">–</td></tr><tr><td rowspan="1" colspan="8"><bold>Subfam. <tp:taxon-name><tp:taxon-name-part taxon-name-part-type="subfamily">Heteromysinae</tp:taxon-name-part></tp:taxon-name>, tribus <tp:taxon-name><tp:taxon-name-part taxon-name-part-type="tribe">Harmelinellini</tp:taxon-name-part></tp:taxon-name></bold> Wittmann, Ariani &amp; Lagardère, 2014</td></tr><tr><td rowspan="1" colspan="1">
                  <bold>31</bold>
                </td><td rowspan="1" colspan="1">sublittoral marine cave</td><td rowspan="1" colspan="1"><italic><tp:taxon-name><tp:taxon-name-part taxon-name-part-type="genus" reg="Harmelinella">Harmelinella</tp:taxon-name-part><tp:taxon-name-part taxon-name-part-type="species" reg="mariannae">mariannae</tp:taxon-name-part></tp:taxon-name></italic> Ledoyer, 1989</td><td rowspan="1" colspan="1">1 ♂</td><td rowspan="1" colspan="1">–</td><td rowspan="1" colspan="1">none</td><td rowspan="1" colspan="1">–</td><td rowspan="1" colspan="1">–</td></tr><tr><td rowspan="1" colspan="1">
                  <bold>32</bold>
                </td><td rowspan="1" colspan="1">(aquarium tank)</td><td rowspan="1" colspan="1"><italic><tp:taxon-name><tp:taxon-name-part taxon-name-part-type="genus" reg="Harmelinella">Harmelinella</tp:taxon-name-part><tp:taxon-name-part taxon-name-part-type="species" reg="mariannae">mariannae</tp:taxon-name-part></tp:taxon-name></italic> Ledoyer, 1989</td><td rowspan="1" colspan="1">1 ♀, 1 ♂</td><td rowspan="1" colspan="1">none</td><td rowspan="1" colspan="1">none</td><td rowspan="1" colspan="1">–</td><td rowspan="1" colspan="1">–</td></tr><tr><td rowspan="1" colspan="8"><bold>Subfam. <tp:taxon-name><tp:taxon-name-part taxon-name-part-type="subfamily">Heteromysinae</tp:taxon-name-part></tp:taxon-name>, tribus <tp:taxon-name><tp:taxon-name-part taxon-name-part-type="tribe">Heteromysini</tp:taxon-name-part></tp:taxon-name></bold> Norman, 1892</td></tr><tr><td rowspan="1" colspan="1">
                  <bold>33</bold>
                </td><td rowspan="1" colspan="1">sublittoral marine cave</td><td rowspan="1" colspan="1"><italic><tp:taxon-name><tp:taxon-name-part taxon-name-part-type="genus" reg="Heteromysis">Heteromysis</tp:taxon-name-part><tp:taxon-name-part taxon-name-part-type="species" reg="ekamako">ekamako</tp:taxon-name-part></tp:taxon-name></italic> Wittmann &amp; Chevaldonné, 2017</td><td rowspan="1" colspan="1">2 ♀♀, 2 ♂♂</td><td rowspan="1" colspan="1">none</td><td rowspan="1" colspan="1">none</td><td rowspan="1" colspan="1">–</td><td rowspan="1" colspan="1">–</td></tr><tr><td rowspan="1" colspan="1">
                  <bold>34</bold>
                </td><td rowspan="1" colspan="1">(unknown)</td><td rowspan="1" colspan="1"><italic><tp:taxon-name><tp:taxon-name-part taxon-name-part-type="genus" reg="Heteromysis">Heteromysis</tp:taxon-name-part><tp:taxon-name-part taxon-name-part-type="species" reg="proxima">proxima</tp:taxon-name-part></tp:taxon-name></italic> W.M. Tattersall, 1922</td><td rowspan="1" colspan="1">1 ♀, 1 ♂</td><td rowspan="1" colspan="1">none</td><td rowspan="1" colspan="1">none</td><td rowspan="1" colspan="1">–</td><td rowspan="1" colspan="1">–</td></tr><tr><td rowspan="1" colspan="1">
                  <bold>35</bold>
                </td><td rowspan="1" colspan="1">sublittoral cryptic habitats</td><td rowspan="1" colspan="1"><italic><tp:taxon-name><tp:taxon-name-part taxon-name-part-type="genus" reg="Heteromysis">Heteromysis</tp:taxon-name-part><tp:taxon-name-part taxon-name-part-type="species" reg="sabelliphila">sabelliphila</tp:taxon-name-part></tp:taxon-name></italic> Wittmann &amp; Wirtz, 2017</td><td rowspan="1" colspan="1">1 ♀, 2 ♂♂</td><td rowspan="1" colspan="1">none</td><td rowspan="1" colspan="1">none</td><td rowspan="1" colspan="1">–</td><td rowspan="1" colspan="1">–</td></tr><tr><td rowspan="1" colspan="1">
                  <bold>36</bold>
                </td><td rowspan="1" colspan="1">sublittoral micro-caves</td><td rowspan="1" colspan="1"><italic><tp:taxon-name><tp:taxon-name-part taxon-name-part-type="genus" reg="Ischiomysis">Ischiomysis</tp:taxon-name-part><tp:taxon-name-part taxon-name-part-type="species" reg="peterwirtzi">peterwirtzi</tp:taxon-name-part></tp:taxon-name></italic> Wittmann, 2013</td><td rowspan="1" colspan="1">1 ♀, 2 ♂♂</td><td rowspan="1" colspan="1">none</td><td rowspan="1" colspan="1">none</td><td rowspan="1" colspan="1">–</td><td rowspan="1" colspan="1">–</td></tr></tbody></table></table-wrap><supplementary-material xmlns:xlink="http://www.w3.org/1999/xlink" id="S1" position="float" orientation="portrait" xlink:type="simple"><object-id content-type="doi" xlink:type="simple">10.3897/zookeys.1079.76412.suppl1</object-id><object-id content-type="arpha" xlink:type="simple">CD17C91F-41C4-5797-B470-EA0E8E9E4975</object-id><label>Supplementary material 1</label><caption><p>Detailed sampling data</p></caption><statement content-type="dataType"><label>Data type</label><p>sampling stations, details of sampling, species recorded</p></statement><statement content-type="notes"><label>Explanation note</label><p>Detailed sampling data for total of 36 samples of <tp:taxon-name><tp:taxon-name-part taxon-name-part-type="family">Mysidae</tp:taxon-name-part></tp:taxon-name> species from Antarctic ice caves and other marine habitats.</p></statement><media xlink:href="zookeys-1079-145-s001.xlsx" mimetype="application" mime-subtype="vnd.openxmlformats-officedocument.spreadsheetml.sheet" position="float" orientation="portrait" xlink:type="simple" id="oo_629340.xlsx"><uri content-type="original_file" xlink:type="simple">https://binary.pensoft.net/file/629340</uri></media><permissions><license xlink:type="simple"><license-p>This dataset is made available under the Open Database License (http://opendatacommons.org/licenses/odbl/1.0/). The Open Database License (ODbL) is a license agreement intended to allow users to freely share, modify, and use this Dataset while maintaining this same freedom for others, provided that the original source and author(s) are credited.</license-p></license></permissions><attrib specific-use="authors">Karl J. Wittmann, Pierre Chevaldonné</attrib></supplementary-material><fig id="F24" position="float" orientation="portrait"><object-id xmlns:xlink="http://www.w3.org/1999/xlink" content-type="doi" xlink:type="simple">10.3897/zookeys.1079.76412.figure24</object-id><object-id xmlns:xlink="http://www.w3.org/1999/xlink" content-type="arpha" xlink:type="simple">BA40E90B-AF4A-5756-9D84-4EA90D83017E</object-id><label>Figure 24.</label><caption><p><italic><tp:taxon-name><tp:taxon-name-part taxon-name-part-type="genus" reg="Pseudomma">Pseudomma</tp:taxon-name-part><tp:taxon-name-part taxon-name-part-type="species" reg="kryotroglodytum">kryotroglodytum</tp:taxon-name-part></tp:taxon-name></italic> sp. nov., paratype subadult female <abbrev xmlns:xlink="http://www.w3.org/1999/xlink" xlink:title="body length" id="ABBRID0EORAK" xlink:type="simple">BL</abbrev> 21.5 mm (<bold>A</bold>, <bold>B</bold>) and <italic><tp:taxon-name><tp:taxon-name-part taxon-name-part-type="genus" reg="Dactylamblyops">Dactylamblyops</tp:taxon-name-part></tp:taxon-name></italic> sp., adult female 21.8 mm (<bold>C</bold>, <bold>D</bold>); <bold>A</bold> ventrally orientated depression mid-dorsally on basal segment of right antennula, dorsal aspect <bold>B</bold> detail of panel (<bold>A</bold>), arrow points to striated pad on bottom of depression, dorsal <bold>C</bold> depression as in panel (<bold>A</bold>) for left antennula in another genus, lateral aspect, the short arrow points to mineral particles <bold>D</bold> detail of panel (<bold>C</bold>), the long arrow points to striated pad, lateral. <bold>A</bold>, antennular depression somewhat caudally tilted by the pressure exerted by the cover glass.</p></caption><graphic xmlns:xlink="http://www.w3.org/1999/xlink" xlink:href="zookeys-1079-145-g024.jpg" position="float" orientation="portrait" xlink:type="simple" id="oo_629334.jpg"><uri content-type="original_file" xlink:type="simple">https://binary.pensoft.net/fig/629334</uri></graphic></fig></tp:treatment-sec><ref-list><ref id="B37"><mixed-citation xmlns:xlink="http://www.w3.org/1999/xlink" xlink:type="simple"><person-group><name name-style="western"><surname>Kemal</surname><given-names>M</given-names></name><name name-style="western"><surname>Kızıldağ</surname><given-names>S</given-names></name><name name-style="western"><surname>Koçak</surname><given-names>AÖ</given-names></name></person-group> (<year>2019</year>) <article-title>Further notes on the <tp:taxon-name><tp:taxon-name-part taxon-name-part-type="suborder">Heterocera</tp:taxon-name-part></tp:taxon-name> (<tp:taxon-name><tp:taxon-name-part taxon-name-part-type="order">Lepidoptera</tp:taxon-name-part></tp:taxon-name>) of the Philippines, with a description of a new species.</article-title><source>Priamus</source><volume>18</volume>(<issue>2</issue>): <fpage>31</fpage>–<lpage>128</lpage>.</mixed-citation></ref></ref-list></tp:taxon-treatment>
