# Supplementary material for: ﻿First report of the order Mysida (Crustacea) in Antarctic marine ice caves, with description of a new species of Pseudomma and investigations on the taxonomy, morphology and life habits of Mysidetes species
Source: Zookeys. 2021 Dec 31;1079:145–227. doi: 10.3897/zookeys.1079.76412 (PMC8741714; doi:10.3897/zookeys.1079.76412)
Supplement: XML Treatment for Mysidetes [file zookeys.1079.76412-treatment3.xml]

<!DOCTYPE tp:taxon-treatment
  PUBLIC "-//TaxonX//DTD Taxonomic Treatment Publishing DTD v0 20100105//EN" "tax-treatment-NSO.dtd">
<tp:taxon-treatment xmlns:tp="http://www.plazi.org/taxpub"><tp:treatment-meta><kwd-group><label>Taxon classification</label><kwd>
                <named-content content-type="kingdom">Animalia</named-content>
              </kwd><kwd>
                <named-content content-type="order">Mysida</named-content>
              </kwd><kwd>
                <named-content content-type="family">Mysidae</named-content>
              </kwd></kwd-group><mixed-citation publication-type="journal"><person-group><name><surname>Wittmann</surname><given-names>Karl J.</given-names></name><name><surname>Chevaldonné</surname><given-names>Pierre</given-names></name></person-group><article-title>﻿First report of the order <tp:taxon-name><tp:taxon-name-part taxon-name-part-type="order">Mysida</tp:taxon-name-part></tp:taxon-name> (<tp:taxon-name><tp:taxon-name-part taxon-name-part-type="subphylum">Crustacea</tp:taxon-name-part></tp:taxon-name>) in Antarctic marine ice caves, with description of a new species of <italic><tp:taxon-name><tp:taxon-name-part taxon-name-part-type="genus" reg="Pseudomma">Pseudomma</tp:taxon-name-part></tp:taxon-name></italic> and investigations on the taxonomy, morphology and life habits of <italic><tp:taxon-name><tp:taxon-name-part taxon-name-part-type="genus" reg="Mysidetes">Mysidetes</tp:taxon-name-part></tp:taxon-name></italic> species</article-title><source>Zookeys</source><day>31</day><month>12</month><year>2021</year><volume>1079</volume><fpage>145</fpage><lpage>227</lpage><pub-id pub-id-type="doi">10.3897/zookeys.1079.76412</pub-id></mixed-citation></tp:treatment-meta><tp:nomenclature><label>﻿Genus</label><tp:taxon-name>
              <object-id xmlns:xlink="http://www.w3.org/1999/xlink" content-type="arpha" xlink:type="simple">9A5C072A-F828-512D-AFE5-45592B6DF762</object-id>
              <tp:taxon-name-part taxon-name-part-type="genus" reg="Mysidetes">Mysidetes</tp:taxon-name-part>
            </tp:taxon-name><tp:taxon-authority>Holt &amp; Tattersall, 1906</tp:taxon-authority><tp:nomenclature-citation-list><tp:nomenclature-citation><tp:taxon-name>
                  <tp:taxon-name-part taxon-name-part-type="genus" reg="Mysidetes">Mysidetes</tp:taxon-name-part>
                </tp:taxon-name><comment>Holt &amp; Tattersall, 1906a: 39–40 (new genus, diagnosis); <xref ref-type="bibr" rid="B28">Holt and Tattersall 1906b</xref>: 10 (preliminary diagnosis); <xref ref-type="bibr" rid="B21">Hansen 1910</xref>: 9 (taxonomy, assigned to <tp:taxon-name><tp:taxon-name-part taxon-name-part-type="tribe">Leptomysini</tp:taxon-name-part></tp:taxon-name>); <xref ref-type="bibr" rid="B123">Zimmer 1914</xref>: 401–402 (taxonomy); <xref ref-type="bibr" rid="B100">Tattersall and Tattersall 1951</xref>: 305 (diagnosis); <xref ref-type="bibr" rid="B8">Bowman and Orsi 1992</xref>: 738–739 (transfer to <tp:taxon-name><tp:taxon-name-part taxon-name-part-type="tribe">Heteromysini</tp:taxon-name-part></tp:taxon-name>); <xref ref-type="bibr" rid="B116">Wittmann et al. 2014</xref>: 341 (type genus of <tp:taxon-name>Mysidetini</tp:taxon-name>); <xref ref-type="bibr" rid="B51">Mees and Meland 2021</xref>: AphiaID 119884 (taxon accepted).</comment></tp:nomenclature-citation><tp:nomenclature-citation><tp:taxon-name>
                  <tp:taxon-name-part taxon-name-part-type="genus" reg="Metamysidella">Metamysidella</tp:taxon-name-part>
                </tp:taxon-name><comment>Illig, 1906: 210–211, fig. 17 (junior synonym); <xref ref-type="bibr" rid="B51">Mees and Meland 2021</xref>: AphiaID 226152 (not accepted).</comment></tp:nomenclature-citation></tp:nomenclature-citation-list></tp:nomenclature><tp:treatment-sec sec-type="diagnosis" id="SECID0EVEBG"><title>Diagnosis.</title><p><tp:taxon-name>Mysidetini</tp:taxon-name> with eyes well developed; cornea large, globular, with functional ommatidia; eyestalks well developed. Antennula usually without modified setae (exception: females of <italic><tp:taxon-name><tp:taxon-name-part taxon-name-part-type="genus" reg="Mysidetes">M.</tp:taxon-name-part><tp:taxon-name-part taxon-name-part-type="species" reg="illigi">illigi</tp:taxon-name-part></tp:taxon-name></italic> Zimmer, 1914, as described below). Appendix masculina well-developed, setose. Antennal scale setose all around, no spines and no teeth. Mouthparts normal, maxilla without spines. Male thoracic endopod 2 without notches on outer margin. Thoracic endopods 3–8 normal, slender, not prehensile; with multi-segmented carpopropodus; small dactylus with weak claw. Penes long, slender, stiff, and not erectile. Pleopods non-dimorphic, reduced to bifid setose plates, no modified setae and no spines. Endopod of uropods usually with row of spines on inner margin (exception: <italic><tp:taxon-name><tp:taxon-name-part taxon-name-part-type="genus" reg="Mysidetes">M.</tp:taxon-name-part><tp:taxon-name-part taxon-name-part-type="species" reg="hanseni">hanseni</tp:taxon-name-part></tp:taxon-name></italic> Zimmer, 1914, as described below). Telson with apical cleft; cleft lined with laminae. Lateral margins of telson at least distally with spines.</p></tp:treatment-sec><tp:treatment-sec sec-type="Species inventory" id="SECID0EUFBG"><title>Species inventory.</title><p>Type species is <italic>Mysideis Farrani</italic> Holt &amp; Tattersall, 1905, current name <italic><tp:taxon-name><tp:taxon-name-part taxon-name-part-type="genus" reg="Mysidetes">Mysidetes</tp:taxon-name-part><tp:taxon-name-part taxon-name-part-type="species" reg="farrani">farrani</tp:taxon-name-part></tp:taxon-name></italic> (Holt &amp; Tattersall, 1905). Total of 17 species including the here re-installed <italic><tp:taxon-name><tp:taxon-name-part taxon-name-part-type="genus" reg="Mysidetes">M.</tp:taxon-name-part><tp:taxon-name-part taxon-name-part-type="species" reg="illigi">illigi</tp:taxon-name-part></tp:taxon-name></italic> Zimmer, 1914, are acknowledged as in the following key:</p></tp:treatment-sec><ref-list><ref id="B28"><mixed-citation xmlns:xlink="http://www.w3.org/1999/xlink" xlink:type="simple"><person-group><name name-style="western"><surname>Holt</surname><given-names>EWL</given-names></name><name name-style="western"><surname>Tattersall</surname><given-names>WM</given-names></name></person-group> (<year>1906b</year>) Preliminary notice of the <tp:taxon-name><tp:taxon-name-part taxon-name-part-type="division">Schizopoda</tp:taxon-name-part></tp:taxon-name> collected by H.M.S. Discovery in the Antarctic region. Annals and Magazine of Natural History, ser. 7, 17: 1–11. <ext-link xlink:href="10.1080/00222930608562484" ext-link-type="doi" xlink:type="simple">https://doi.org/10.1080/00222930608562484</ext-link></mixed-citation></ref><ref id="B21"><mixed-citation xmlns:xlink="http://www.w3.org/1999/xlink" xlink:type="simple"><person-group><name name-style="western"><surname>Hansen</surname><given-names>HJ</given-names></name></person-group> (<year>1910</year>) <article-title>The <tp:taxon-name><tp:taxon-name-part taxon-name-part-type="division">Schizopoda</tp:taxon-name-part></tp:taxon-name> of the Siboga Expedition. Siboga Expeditie, Monographie. E.J.</article-title><source>Brill, Leyden</source><volume>37</volume>: <fpage>1</fpage>–<lpage>77</lpage>. [pls I–XII] <ext-link xlink:href="10.5962/bhl.title.10421" ext-link-type="doi" xlink:type="simple">https://doi.org/10.5962/bhl.title.10421</ext-link></mixed-citation></ref><ref id="B123"><mixed-citation xmlns:xlink="http://www.w3.org/1999/xlink" xlink:type="simple"><person-group><name name-style="western"><surname>Zimmer</surname><given-names>C</given-names></name></person-group> (<year>1914</year>) <article-title>Die Schizopoden der deutschen Südpolar-Expedition 1901–1903.</article-title> In: <person-group><name name-style="western"><surname>Drygalski</surname><given-names>E von</given-names></name></person-group> (<role>Ed.</role>) <issue-title>Deutsche Südpolar-Expedition 1901–1903, XV. Zoologie.</issue-title><source>Georg Reimer, Berlin</source><volume>7</volume>: <fpage>377</fpage>–<lpage>445</lpage>. [fig.-tabs XXIII–XXVI]</mixed-citation></ref><ref id="B100"><mixed-citation xmlns:xlink="http://www.w3.org/1999/xlink" xlink:type="simple"><person-group><name name-style="western"><surname>Tattersall</surname><given-names>WM</given-names></name><name name-style="western"><surname>Tattersall</surname><given-names>OS</given-names></name></person-group> (<year>1951</year>) <article-title>The British <tp:taxon-name><tp:taxon-name-part taxon-name-part-type="order">Mysidacea</tp:taxon-name-part></tp:taxon-name>. Ray Society, London, monograph no.</article-title><volume>136</volume>: <fpage>1</fpage>–<lpage>460</lpage>. <ext-link xlink:href="10.5479/si.03629236.201.1" ext-link-type="doi" xlink:type="simple">https://doi.org/10.5479/si.03629236.201.1</ext-link></mixed-citation></ref><ref id="B8"><mixed-citation xmlns:xlink="http://www.w3.org/1999/xlink" xlink:type="simple"><person-group><name name-style="western"><surname>Bowman</surname><given-names>TE</given-names></name><name name-style="western"><surname>Orsi</surname><given-names>JJ</given-names></name></person-group> (<year>1992</year>) <article-title><italic><tp:taxon-name><tp:taxon-name-part taxon-name-part-type="genus">Deltamysis</tp:taxon-name-part><tp:taxon-name-part taxon-name-part-type="species">holmquistae</tp:taxon-name-part></tp:taxon-name></italic>, a new genus and species of <tp:taxon-name><tp:taxon-name-part taxon-name-part-type="order">Mysidacea</tp:taxon-name-part></tp:taxon-name> from the Sacramento-San Joaquin estuary of California (<tp:taxon-name><tp:taxon-name-part taxon-name-part-type="family">Mysidae</tp:taxon-name-part></tp:taxon-name>: <tp:taxon-name><tp:taxon-name-part taxon-name-part-type="subfamily">Mysinae</tp:taxon-name-part></tp:taxon-name>: <tp:taxon-name><tp:taxon-name-part taxon-name-part-type="tribe">Heteromysini</tp:taxon-name-part></tp:taxon-name>).</article-title><source>Proceedings of the Biological Society of Washington</source><volume>105</volume>: <fpage>733</fpage>–<lpage>742</lpage>.</mixed-citation></ref><ref id="B116"><mixed-citation xmlns:xlink="http://www.w3.org/1999/xlink" xlink:type="simple"><person-group><name name-style="western"><surname>Wittmann</surname><given-names>KJ</given-names></name><name name-style="western"><surname>Ariani</surname><given-names>AP</given-names></name><name name-style="western"><surname>Lagardère</surname><given-names>J-P</given-names></name></person-group> (<year>2014</year>) <article-title>Chapter 54. Orders <tp:taxon-name><tp:taxon-name-part taxon-name-part-type="order">Lophogastrida</tp:taxon-name-part></tp:taxon-name> Boas, 1883, <tp:taxon-name><tp:taxon-name-part taxon-name-part-type="order">Stygiomysida</tp:taxon-name-part></tp:taxon-name> Tchindonova, 1981, and <tp:taxon-name><tp:taxon-name-part taxon-name-part-type="order">Mysida</tp:taxon-name-part></tp:taxon-name> Boas, 1883 (also known collectively as <tp:taxon-name><tp:taxon-name-part taxon-name-part-type="order">Mysidacea</tp:taxon-name-part></tp:taxon-name>).</article-title> In: <person-group><name name-style="western"><surname>Vaupel</surname><given-names>Klein JC von</given-names></name><name name-style="western"><surname>Charmantier-Daures</surname><given-names>M</given-names></name><name name-style="western"><surname>Schram</surname><given-names>FR</given-names></name></person-group> (<role>Eds</role>) <issue-title>Treatise on Zoology - Anatomy, Taxonomy, Biology.</issue-title><source>The <tp:taxon-name><tp:taxon-name-part taxon-name-part-type="subphylum">Crustacea</tp:taxon-name-part></tp:taxon-name>. Revised and updated, as well as extended from the Traité de Zoologie. Koninklijke Brill NV, Leiden 4B</source>, <fpage>189</fpage>–<lpage>396</lpage>. [colour plates 404–406] <ext-link xlink:href="10.1163/9789004264939_006" ext-link-type="doi" xlink:type="simple">https://doi.org/10.1163/9789004264939_006</ext-link></mixed-citation></ref><ref id="B51"><mixed-citation xmlns:xlink="http://www.w3.org/1999/xlink" xlink:type="simple"><person-group><name name-style="western"><surname>Mees</surname><given-names>J</given-names></name><name name-style="western"><surname>Meland</surname><given-names>K</given-names></name></person-group> (<year>2021</year>) World List of <tp:taxon-name><tp:taxon-name-part taxon-name-part-type="order">Lophogastrida</tp:taxon-name-part></tp:taxon-name>, <tp:taxon-name><tp:taxon-name-part taxon-name-part-type="order">Stygiomysida</tp:taxon-name-part></tp:taxon-name> and <tp:taxon-name><tp:taxon-name-part taxon-name-part-type="order">Mysida</tp:taxon-name-part></tp:taxon-name>. World Register of Marine Species. <ext-link xlink:href="http://www.marinespecies.org/index.php" ext-link-type="uri" xlink:type="simple">http://www.marinespecies.org/index.php</ext-link> [Accessed 8 Apr to 2 July 2021]</mixed-citation></ref></ref-list></tp:taxon-treatment>
