# Supplementary material for: ﻿First report of the order Mysida (Crustacea) in Antarctic marine ice caves, with description of a new species of Pseudomma and investigations on the taxonomy, morphology and life habits of Mysidetes species
Source: Zookeys. 2021 Dec 31;1079:145–227. doi: 10.3897/zookeys.1079.76412 (PMC8741714; doi:10.3897/zookeys.1079.76412)
Supplement: XML Treatment for Mysidetes illigi [file zookeys.1079.76412-treatment4.xml]

<!DOCTYPE tp:taxon-treatment
  PUBLIC "-//TaxonX//DTD Taxonomic Treatment Publishing DTD v0 20100105//EN" "tax-treatment-NSO.dtd">
<tp:taxon-treatment xmlns:tp="http://www.plazi.org/taxpub"><tp:treatment-meta><kwd-group><label>Taxon classification</label><kwd>
                <named-content content-type="kingdom">Animalia</named-content>
              </kwd><kwd>
                <named-content content-type="order">Mysida</named-content>
              </kwd><kwd>
                <named-content content-type="family">Mysidae</named-content>
              </kwd></kwd-group><mixed-citation publication-type="journal"><person-group><name><surname>Wittmann</surname><given-names>Karl J.</given-names></name><name><surname>Chevaldonné</surname><given-names>Pierre</given-names></name></person-group><article-title>﻿First report of the order <tp:taxon-name><tp:taxon-name-part taxon-name-part-type="order">Mysida</tp:taxon-name-part></tp:taxon-name> (<tp:taxon-name><tp:taxon-name-part taxon-name-part-type="subphylum">Crustacea</tp:taxon-name-part></tp:taxon-name>) in Antarctic marine ice caves, with description of a new species of <italic><tp:taxon-name><tp:taxon-name-part taxon-name-part-type="genus" reg="Pseudomma">Pseudomma</tp:taxon-name-part></tp:taxon-name></italic> and investigations on the taxonomy, morphology and life habits of <italic><tp:taxon-name><tp:taxon-name-part taxon-name-part-type="genus" reg="Mysidetes">Mysidetes</tp:taxon-name-part></tp:taxon-name></italic> species</article-title><source>Zookeys</source><day>31</day><month>12</month><year>2021</year><volume>1079</volume><fpage>145</fpage><lpage>227</lpage><pub-id pub-id-type="doi">10.3897/zookeys.1079.76412</pub-id></mixed-citation></tp:treatment-meta><tp:nomenclature><label>﻿</label><tp:taxon-name>
              <object-id xmlns:xlink="http://www.w3.org/1999/xlink" content-type="arpha" xlink:type="simple">FBB444BD-F1A4-5E06-99F6-B834D61E895B</object-id>
              <tp:taxon-name-part taxon-name-part-type="genus" reg="Mysidetes">Mysidetes</tp:taxon-name-part>
              <tp:taxon-name-part taxon-name-part-type="species" reg="illigi">illigi</tp:taxon-name-part>
            </tp:taxon-name><tp:taxon-authority>Zimmer, 1914, bona species</tp:taxon-authority><xref ref-type="fig" rid="F7">Figures 7</xref><xref ref-type="fig" rid="F8">, 8</xref><xref ref-type="fig" rid="F9">, 9</xref><xref ref-type="fig" rid="F10">, 10</xref><xref ref-type="fig" rid="F11">, 11</xref><xref ref-type="fig" rid="F12">, 12</xref><xref ref-type="fig" rid="F13">, 13</xref><xref ref-type="fig" rid="F25">, 25A–C</xref><xref ref-type="table" rid="T1">, Table 1</xref><xref ref-type="supplementary-material" rid="S1">, Suppl. material 1</xref><tp:nomenclature-citation-list><tp:nomenclature-citation><tp:taxon-name>
                  <tp:taxon-name-part taxon-name-part-type="genus" reg="Mysidetes">Mysidetes</tp:taxon-name-part>
                  <tp:taxon-name-part taxon-name-part-type="species" reg="illigi">illigi</tp:taxon-name-part>
                </tp:taxon-name><comment>Zimmer, 1914: 404–405, Figs 47–49 in Fig.-Tab. XXVI (first description).</comment></tp:nomenclature-citation><tp:nomenclature-citation><tp:taxon-name>
                  <tp:taxon-name-part taxon-name-part-type="genus" reg="Mysidetes">Mysidetes</tp:taxon-name-part>
                  <tp:taxon-name-part taxon-name-part-type="species" reg="illigi">Illigi</tp:taxon-name-part>
                </tp:taxon-name><comment>, <xref ref-type="bibr" rid="B23">Hansen 1921</xref>: 5 (proposed validity check).</comment></tp:nomenclature-citation><tp:nomenclature-citation><tp:taxon-name>
                  <tp:taxon-name-part taxon-name-part-type="genus" reg="Mysidetes">Mysidetes</tp:taxon-name-part>
                  <tp:taxon-name-part taxon-name-part-type="species" reg="illigi">illigi</tp:taxon-name-part>
                </tp:taxon-name><comment>referred to as synonym of <tp:taxon-name><tp:taxon-name-part taxon-name-part-type="genus" reg="Mysidetes">Mysidetes</tp:taxon-name-part><tp:taxon-name-part taxon-name-part-type="species" reg="posthon">posthon</tp:taxon-name-part></tp:taxon-name>: W.M. <xref ref-type="bibr" rid="B97">Tattersall 1923</xref>: 275, 288; <xref ref-type="bibr" rid="B33">Illig 1930</xref>: 470, 581; <xref ref-type="bibr" rid="B56">Müller 1993</xref>: 164; <xref ref-type="bibr" rid="B51">Mees and Meland 2021</xref>: AphiaID = 451694 (unaccepted).</comment></tp:nomenclature-citation></tp:nomenclature-citation-list></tp:nomenclature><tp:treatment-sec sec-type="Type series" id="SECID0EVDAI"><title>Type series.</title><p>Holotype (by monotypy) subadult female (<named-content xmlns:xlink="http://www.w3.org/1999/xlink" content-type="dwc:institutional_code" xlink:type="simple">ZMB</named-content> 18284) <abbrev xmlns:xlink="http://www.w3.org/1999/xlink" xlink:title="body length" id="ABBRID0EDEAI" xlink:type="simple">BL</abbrev> 12.7 mm, in vial with ethanol, labelled “D.-Südpol.-Exp. 31.12.1902, 200 m. <italic><tp:taxon-name><tp:taxon-name-part taxon-name-part-type="genus" reg="Mysidetes">Mysidetes</tp:taxon-name-part><tp:taxon-name-part taxon-name-part-type="species" reg="illigi">illigi</tp:taxon-name-part></tp:taxon-name></italic> sp. nov. Typus”. Type not explicitly defined by <xref ref-type="bibr" rid="B123">Zimmer (1914)</xref>. In accordance with the text by <xref ref-type="bibr" rid="B123">Zimmer (1914)</xref>, the label of the jar containing this vial indicates 21.12.1902 as the date of sampling. According to <xref ref-type="bibr" rid="B123">Zimmer (1914)</xref>, this specimen was taken on this day together with one specimen (now lectotype) of <italic><tp:taxon-name><tp:taxon-name-part taxon-name-part-type="genus" reg="Mysidetes">M.</tp:taxon-name-part><tp:taxon-name-part taxon-name-part-type="species" reg="hanseni">hanseni</tp:taxon-name-part></tp:taxon-name></italic> with a vertical haul 200–0 m at the ‘Winterstation’ (= <bold>Gauss Station</bold>), <named-content xmlns:xlink="http://www.w3.org/1999/xlink" content-type="dwc:verbatimCoordinates" xlink:type="simple"><named-content content-type="geo-json" specific-use="{&#34;type&#34;:&#34;Point&#34;,&#34;coordinates&#34;:[89.633333,-66.033333]}" id="NCID0EOFAI" xlink:type="simple">66°02'S, 89°38'E</named-content></named-content>, coast of East Antarctica, S#9.</p></tp:treatment-sec><tp:treatment-sec sec-type="Non-types from ice caves" id="SECID0ETFAI"><title>Non-types from ice caves.</title><p>Three samples (S#2–4) taken in austral summer 2015–2016 by P. Chevaldonné and S. Hourdez upon diving in an ice cave of <bold>Bernard Island</bold>, near Dumont d’Urville Station, Adélie Land, Antarctica, <named-content xmlns:xlink="http://www.w3.org/1999/xlink" content-type="dwc:verbatimCoordinates" xlink:type="simple"><named-content content-type="geo-json" specific-use="{&#34;type&#34;:&#34;Point&#34;,&#34;coordinates&#34;:[140.025833,-66.660667]}" id="NCID0E5FAI" xlink:type="simple">66°39.64'S, 140°01.55'E</named-content></named-content>:</p><p>One spent female (♀0–) <abbrev xmlns:xlink="http://www.w3.org/1999/xlink" xlink:title="body length" id="ABBRID0EFGAI" xlink:type="simple">BL</abbrev> 17.9 mm, 5 ♂♂S 13.2–15.0 mm, 2 ♂♂I 12.1–12.9 mm, 1 ♀S<sup>+</sup> 13.9 mm, 5 ♀♀I 12.3–14.1 mm (in vials, <abbrev xmlns:xlink="http://www.w3.org/1999/xlink" content-type="institution" xlink:title="Natural History Museum of Vienna" id="ABBRID0ELGAI" xlink:type="simple">NHMW</abbrev> 27298, <named-content xmlns:xlink="http://www.w3.org/1999/xlink" content-type="dwc:institutional_code" xlink:type="simple">SMF</named-content>-57647, <named-content xmlns:xlink="http://www.w3.org/1999/xlink" content-type="dwc:institutional_code" xlink:type="simple">ZMB</named-content> 34882, <named-content xmlns:xlink="http://www.w3.org/1999/xlink" content-type="dwc:institutional_code" xlink:type="simple">ZMH</named-content>-K-60866), S#3; 1 ♀0– 18.1 mm (on slides; <abbrev xmlns:xlink="http://www.w3.org/1999/xlink" content-type="institution" xlink:title="Natural History Museum of Vienna" id="ABBRID0EIHAI" xlink:type="simple">NHMW</abbrev> 27300), 5 ♀♀0– 14.2–15.9 mm, 3 ♂♂S 11.3–12.6 mm, 2 ♀♀S– 14.3–15.7 mm, 1 ♀S<sup>+</sup> 15.5 mm, 7 ♀♀I (in vials, <abbrev xmlns:xlink="http://www.w3.org/1999/xlink" content-type="institution" xlink:title="Natural History Museum of Vienna" id="ABBRID0EPHAI" xlink:type="simple">NHMW</abbrev> 27299, <named-content xmlns:xlink="http://www.w3.org/1999/xlink" content-type="dwc:institutional_code" xlink:type="simple">SMF</named-content>-57648, <named-content xmlns:xlink="http://www.w3.org/1999/xlink" content-type="dwc:institutional_code" xlink:type="simple">ZMB</named-content> 34883, <named-content xmlns:xlink="http://www.w3.org/1999/xlink" content-type="dwc:institutional_code" xlink:type="simple">ZMH</named-content>-K-60867), S#4; 1 ♀0– 18.4 mm (on slides, <abbrev xmlns:xlink="http://www.w3.org/1999/xlink" content-type="institution" xlink:title="Natural History Museum of Vienna" id="ABBRID0EMIAI" xlink:type="simple">NHMW</abbrev> 27301) and 1 ♀I 15.6 mm (in vial), S#2.</p></tp:treatment-sec><tp:treatment-sec sec-type="diagnosis" id="SECID0ERIAI"><title>Diagnosis.</title><p>Covers adult females and subadults of both sexes:</p><p>Species of <italic><tp:taxon-name><tp:taxon-name-part taxon-name-part-type="genus" reg="Mysidetes">Mysidetes</tp:taxon-name-part></tp:taxon-name></italic> with eyes (Figs <xref ref-type="fig" rid="F7">7A, B</xref>, <xref ref-type="fig" rid="F9">9A, B</xref>) well-developed, thick. Cornea calotte-shaped, its length 0.8 times length of eyestalk, diameter 1.6–1.8 times length of terminal segment of antennular trunk. Eyestalk without ocular papilla; length 0.7–0.8 times its width at conjunction with cornea. Rostrum triangular with acute to narrowly-rounded apex and with concave, up-tilted lateral margins; rostrum 0.8–1.0 times as long as terminal segment of antennular trunk.</p><p><bold><italic>Antennae</italic></bold> s.l. (Figs <xref ref-type="fig" rid="F8">8C, D</xref>, <xref ref-type="fig" rid="F10">10A–C</xref>). Terminal segment of antennular trunk with mid-ventral lobe (Figs <xref ref-type="fig" rid="F8">8D</xref>, <xref ref-type="fig" rid="F10">10B</xref>) bearing modified setae in females (Fig. <xref ref-type="fig" rid="F25">25C</xref>). Antennal sympod (Fig. <xref ref-type="fig" rid="F10">10C</xref>) with one large, acute tooth on disto-lateral edge and more caudally an additional shorter tooth. Dorsal face of sympod with triangular, apically rounded lobe. Antennal scale two-segmented, apically rounded, setose all around, with apical segment only 2% total scale length; scale 4–7 times as long as its maximum width; scale projects 0.3–0.6 times its length beyond antennular trunk.</p><p><bold><italic>Mouthparts</italic></bold> (Fig. <xref ref-type="fig" rid="F11">11</xref>). Median segment of mandibular palp 2.5–3.3 times as long as maximum width (Fig. <xref ref-type="fig" rid="F11">11B</xref>), densely setose all around. Right mandible with digitus mobilis and pars centralis modified as in Fig. <xref ref-type="fig" rid="F11">11B</xref>; remaining mouthparts normal, labrum not produced rostrally, maxilla without spines.</p><p><bold><italic>Thorax</italic></bold> (Figs <xref ref-type="fig" rid="F10">10D–K</xref>, <xref ref-type="fig" rid="F13">13A, B</xref>) without mid-sternal processes in females and non-adult males. Flagellum of thoracic exopods 1, 8 with eight segments, flagella 2–7 with nine segments (Fig. <xref ref-type="fig" rid="F13">13A</xref>). Carpopropodus of thoracic endopods 1–8 with 2, 2, 5–6, 6–8, 7–9, 6–9, 6–8 and 6–8 segments, respectively. Claw of endopod 1 (Fig. <xref ref-type="fig" rid="F10">10F</xref>) strong, subapically, unilaterally, weakly serrated; claws 3–8 (Fig. <xref ref-type="fig" rid="F10">10H–K</xref>) weak, slender, smooth. Marsupium formed by two pairs of large oostegites; additional rudimentary oostegite on thoracopod 6 (Fig. <xref ref-type="fig" rid="F13">13A</xref>). Subadult males with penes (Fig. <xref ref-type="fig" rid="F13">13B</xref>) stiff, slender, 1–2 times length of ischium of endopod 8.</p><p><bold><italic>Pleon</italic></bold> (Figs <xref ref-type="fig" rid="F8">8A</xref>, <xref ref-type="fig" rid="F13">13B–G</xref>). Pleopods (Fig. <xref ref-type="fig" rid="F13">13C–G</xref>) reduced to unsegmented, setose plates with comparatively large endopodal portion (pseudobranchial lobe) integrated. All pleopods without spines, no modified setae. Total length increases in series of pleopods 1 to 5.</p><p><bold><italic>Tail fan</italic></bold> (Figs <xref ref-type="fig" rid="F9">9E</xref>, <xref ref-type="fig" rid="F13">13H, I</xref>). Endopod of uropods (Fig. <xref ref-type="fig" rid="F13">13H</xref>) with 8–13 slender spines in series from statocyst to 25–35% endopod length from apex; proximal 2–4 spines short, in part crowded; remaining 6–9 spines longer, subequal amongst each other, about equally spaced in linear series. Telson (Fig. <xref ref-type="fig" rid="F13">13I</xref>) trapezoid, length 1.9–2.5 times maximum width near basis and 6–7 times minimum width on bifid terminus. Length 0.7–0.8 times exopod of uropod. Lateral margins of telson each with total of 35–47 spines; basal portions with 7–9 spines in continuous series followed by an unarmed stretch, median portions start with 2–6 spines increasing in length distally, followed up to tip by discontinuous series of large spines with small spines in between. Cleft U-shaped, penetrating 15–18% telson length, margin of cleft lined all along with 23–29 laminae of which proximal 3–4 laminae larger than remaining 20–25 subequal laminae. Cleft 2.0–2.5 times as deep as its width at apex. Disto-lateral lobes of telson triangular with narrowly truncate apex; each lobe armed with two spines at apex, mesial spine 0.5–0.7 times length of lateral spine.</p><fig id="F7" position="float" orientation="portrait"><object-id xmlns:xlink="http://www.w3.org/1999/xlink" content-type="doi" xlink:type="simple">10.3897/zookeys.1079.76412.figure7</object-id><object-id xmlns:xlink="http://www.w3.org/1999/xlink" content-type="arpha" xlink:type="simple">E79C6165-96C3-5353-B4CA-3725D1DF6E00</object-id><label>Figure 7.</label><caption><p><italic><tp:taxon-name><tp:taxon-name-part taxon-name-part-type="genus" reg="Mysidetes">Mysidetes</tp:taxon-name-part><tp:taxon-name-part taxon-name-part-type="species" reg="illigi">illigi</tp:taxon-name-part></tp:taxon-name></italic> from ice cave of Bernard Island, Antarctica <bold>A</bold> subadult male, dorsal <bold>B</bold> subadult male, lateral <bold>C</bold> hyperbenthic association formed by mysids and early stages of nothotheniid fish <bold>D</bold> fish swarm mixed with small number of mysids several metres inside cave <bold>A, B</bold>, living specimens in laboratory.</p></caption><graphic xmlns:xlink="http://www.w3.org/1999/xlink" xlink:href="zookeys-1079-145-g007.jpg" position="float" orientation="portrait" xlink:type="simple" id="oo_629317.jpg"><uri content-type="original_file" xlink:type="simple">https://binary.pensoft.net/fig/629317</uri></graphic></fig></tp:treatment-sec><tp:treatment-sec sec-type="description" id="SECID0EIOAI"><title>Description of holotype.</title><p>Subadult female (Fig. <xref ref-type="fig" rid="F8">8</xref>) with 12.7 mm body length, not dissected. Status of ovarian tubes not well established. Body moderately slender, pleon (without telson) contributes 59% to total trunk length. Carapace including rostrum 32% of body length (including telson) when measured along dorsal mid-line.</p><p><bold><italic>Cephalothorax</italic></bold> (Fig. <xref ref-type="fig" rid="F8">8B–D</xref>). Outer lobe from basal segment of antennular trunk extending beyond median segment. Basally wide, low lobe located mid-ventrally closely behind anterior margin of terminal segment (arrows in Fig. <xref ref-type="fig" rid="F8">8D</xref>). Antennal sympod as in diagnosis (as in Fig. <xref ref-type="fig" rid="F10">10C</xref>). Scale is 3.8–4.3 times as long as its maximum width (Fig. <xref ref-type="fig" rid="F8">8C</xref>), extending 46–59% its length beyond antennular trunk and 35–47% beyond antennal peduncle. Basal segment contributing 20–24% to length of antennal peduncle, median segment 45–46%, and distal segment 30–34%. Cornea large, bulbous (damaged in this specimen). Eyestalk smooth, no ocular papilla. Frons with five horizontal bulges vertically stacked between rostrum and antennular symphysis, these ranging from subrostral process (bulge) ventrally down to that from the antennular symphysis. Rostrum (Fig. <xref ref-type="fig" rid="F8">8A, B</xref>) large, triangular, basally broad, extending to terminal margin of eyestalks or beyond, depending on orientation of eyestalks. Carapace normal, its disto-lateral edges and its caudo-lateral lobes well-rounded. Carapace leaves ultimate 1.5 thoracomeres dorsally exposed. Median segment of mandibular palp 2.5–2.7 times as long as its maximum width. Flagellum of thoracic exopods 6–7 with nine segments, flagellum 8 with eight segments; all remaining exopods and endopods 3–8 broken.</p><p><bold><italic>Pleon</italic></bold> (Fig. <xref ref-type="fig" rid="F8">8A</xref>). Pleonites 1–5 are 0.8, 0.7, 0.6, 0.6 and 0.5 times length of pleonite 6, respectively. Pleopods as in diagnosis (Fig. <xref ref-type="fig" rid="F13">13C–E</xref>). Exopod of uropods extends 31% its length beyond telson. Both endopods with broken tip. Slender, about equally-spaced spines along remainder of endopods; potential spines near statocyst not visible without dissection. Statolith diameter 0.27 mm.</p><p><bold><italic>Telson</italic></bold> trapezoid, 1.2 times length of ultimate pleonite, 1.9 times as long as maximum width near basis. Right margin of cleft lined by eleven laminae, amongst which ten distal laminae short, subequal. Bottom of cleft with three larger laminae, i.e. median lamina flanked by two submedian laminae (including the proximal one on right margin). Left disto-lateral lobe of telson distally broken. Corresponding right lobe triangular with narrowly truncate apex armed with two spines, the mesial spine 2/3 length of the lateral spine. Right lateral margin of telson almost straight, with total of 35 spines. Basal portion of both margins with 7–8 spines in continuous series, followed by unarmed stretch, median portion with 3–4 spines increasing in length distally; this series distally continued by discontinuous series of large spines with small spines in between, in the right margin up to the tip, left margin distally broken.</p><fig id="F8" position="float" orientation="portrait"><object-id xmlns:xlink="http://www.w3.org/1999/xlink" content-type="doi" xlink:type="simple">10.3897/zookeys.1079.76412.figure8</object-id><object-id xmlns:xlink="http://www.w3.org/1999/xlink" content-type="arpha" xlink:type="simple">0B4B69C2-E51A-5D90-BE7F-768BEB2A957D</object-id><label>Figure 8.</label><caption><p>Holotype of <italic><tp:taxon-name><tp:taxon-name-part taxon-name-part-type="genus" reg="Mysidetes">Mysidetes</tp:taxon-name-part><tp:taxon-name-part taxon-name-part-type="species" reg="illigi">illigi</tp:taxon-name-part></tp:taxon-name></italic>, subadult female <abbrev xmlns:xlink="http://www.w3.org/1999/xlink" xlink:title="body length" id="ABBRID0EWQAI" xlink:type="simple">BL</abbrev> 12.7 mm <bold>A</bold> body, lateral, most thoracic endopods broken (specimen artificially separated from background) <bold>B</bold> anterior body region, dorsal, cuticle lifted from cornea as fixation artefact <bold>C</bold> cephalic region, ventral <bold>D</bold> detail of (<bold>C</bold>) showing distal margin of right antennular trunk, arrows point to mid-dorsal lobe (female antennular lobe = derivate of appendix masculina).</p></caption><graphic xmlns:xlink="http://www.w3.org/1999/xlink" xlink:href="zookeys-1079-145-g008.jpg" position="float" orientation="portrait" xlink:type="simple" id="oo_629318.jpg"><uri content-type="original_file" xlink:type="simple">https://binary.pensoft.net/fig/629318</uri></graphic></fig></tp:treatment-sec><tp:treatment-sec sec-type="description" id="SECID0EJRAI"><title>Description of adult females from ice caves.</title><p>First description of adult females; all features as given in diagnosis. General appearance moderately slender, body length 14.2–18.4 mm (n = 8). Rostrum measures 3–4% body length, thorax 33–34%, pleon 48–49%, telson 14–16% and carapace, including rostrum, 29–32%. Pleon (without telson) contributes 54–59% to trunk length. Frons with 4–5 vertically stacked, horizontal bulges, these ranging from subrostral process (bulge) ventrally down to that from antennular symphysis.</p><fig id="F9" position="float" orientation="portrait"><object-id xmlns:xlink="http://www.w3.org/1999/xlink" content-type="doi" xlink:type="simple">10.3897/zookeys.1079.76412.figure9</object-id><object-id xmlns:xlink="http://www.w3.org/1999/xlink" content-type="arpha" xlink:type="simple">D312E4E1-DE70-5EC0-A570-DD5E31C7E344</object-id><label>Figure 9.</label><caption><p><italic><tp:taxon-name><tp:taxon-name-part taxon-name-part-type="genus" reg="Mysidetes">Mysidetes</tp:taxon-name-part><tp:taxon-name-part taxon-name-part-type="species" reg="illigi">illigi</tp:taxon-name-part></tp:taxon-name></italic> from ice cave of Bernard Island, Antarctica. Adult females <abbrev xmlns:xlink="http://www.w3.org/1999/xlink" xlink:title="body length" id="ABBRID0EBSAI" xlink:type="simple">BL</abbrev> 18.1 mm (<bold>A</bold>, <bold>C–E</bold>), 18.4 mm (<bold>B</bold>) <bold>A</bold> head, lateral <bold>B</bold> anterior body region, dorsal, dashed line enhances the anterior contour of carapace <bold>C</bold> paired circular structures symmetrically arranged in front of posterior margin of carapace <bold>D</bold> series of cuticle structures parallel to lateral margin of carapace <bold>E</bold> tail fan, lateral.</p></caption><graphic xmlns:xlink="http://www.w3.org/1999/xlink" xlink:href="zookeys-1079-145-g009.jpg" position="float" orientation="portrait" xlink:type="simple" id="oo_629319.jpg"><uri content-type="original_file" xlink:type="simple">https://binary.pensoft.net/fig/629319</uri></graphic></fig><p><bold><italic>Carapace</italic></bold> (Figs <xref ref-type="fig" rid="F9">9B–D</xref>, <xref ref-type="fig" rid="F10">10D</xref>) with normal gross structure, no apparent sexual dimorphism. Rostrum covering basal portions of normally orientated eyestalks, reaching at most to distal margin of artificially straight forward-orientated eyestalks (without cornea). Carapace with disto-lateral edges and caudo-lateral lobes well-rounded. Terminal margin leaving ultimate 1.5–2.5 thoracomeres mid-dorsally exposed. Cervical sulcus strong, cardial sulcus feebly developed. Group of about 30 pores (as in Fig. <xref ref-type="fig" rid="F17">17E</xref>) about 1/9 carapace length in front of cervical sulcus and transverse series of about 40 pores (as in Fig. <xref ref-type="fig" rid="F17">17F</xref>) along cardial sulcus (Fig. <xref ref-type="fig" rid="F10">10D</xref> shows fewer pores due to limited graphical resolution). An unusual set of cuticle structures is present: two pairs of circular structures (Fig. <xref ref-type="fig" rid="F9">9C</xref>) symmetrically arranged in front of the posterior margin (Fig. <xref ref-type="fig" rid="F10">10D</xref>). Cuticle sculptured by minute depressions with crescent-shaped margins (Fig. <xref ref-type="fig" rid="F9">9D</xref>), loosely and irregularly arranged in transverse series behind fold delimiting up-tilted anterior portion of carapace, behind cardial sulcus; series also extending short distance along posterior 2/3 of lateral margins (sculptures omitted in Fig. <xref ref-type="fig" rid="F10">10D</xref>). Outer surface of carapace smooth, except for the here-described structures.</p><p><bold><italic>Eyes</italic></bold> (Fig. <xref ref-type="fig" rid="F9">9A, B</xref>). Eyestalks and cornea dorsoventrally not or only slightly compressed. In dorsal view, cornea appears calotte-shaped, in lateral view oviform to spherical. Stalk mesially near basis with hispid bulge, remaining (= major) portions with smooth cuticle.</p><p><bold><italic>Antennulae</italic></bold> (Fig. <xref ref-type="fig" rid="F10">10A, B</xref>). Trunk measures 8–9% body length extending 0.3–0.5 times its length beyond eyes and is 2.2–3.2 times longer than its maximum width. Segments 1–3 measure 46–48%, 18–19% and 34–37% length of antennular trunk, respectively. Lateral lobe from basal segment extends beyond median segment. Median segment with its mesial face not inflated. Terminal segment 0.7–0.9 times as long as wide. Its mid-dorsal apophysis with 3–4 barbed setae, with small cilia lining the disto-mesial margin; no spiniform anterior projection. Lateral antennular flagellum in adult females 1.2–1.4 times width of the mesial flagellum when measured near basis of flagella.</p><p><bold><italic>Antennae</italic></bold> (Fig. <xref ref-type="fig" rid="F10">10C</xref>). Sympod caudally with bulbous lobe containing end sac of antennal gland. The three-segmented peduncle with basal segment 20–23% peduncle length, second 43–46% and third 33–36%, respectively. Third segment 1.1–1.6 times as long as wide. Antennal scale with convex mesial margin; lateral margin slightly sigmoid, almost straight. Small apical segment with five plumose setae.</p><p><bold><italic>Mandibles</italic></bold> (Fig. <xref ref-type="fig" rid="F11">11B</xref>). Segments 1–3 contribute 9–12%, 56–64% and 26–32%, respectively, to total length of three-segmented palp. Proximal segment of palp without setae. Median segment 2.8–3.5 times as long as maximum width, both margins setose all along. Terminal segment strongly setose along mesial margin; distal 3/4 in addition with series of shorter setae on rostral face. Left mandible essentially normal, right mandible with modified teeth on pars centralis. Pars incisiva of left mandible with 4–5 large teeth plus a few very small teeth, its digitus mobilis strong, with 3–4 teeth and its pars centralis with four separate, spiny teeth. Pars incisiva of right mandible with 4–5 large teeth, digitus mobilis small with one large and 5–6 very small teeth, pars centralis distally with two separate spiny teeth and proximally with 5–7 acute teeth projecting from a common basis. Pars molaris with well-developed grinding surface in both mandibles; part of grinding lamellae with minute teeth.</p><fig id="F10" position="float" orientation="portrait"><object-id xmlns:xlink="http://www.w3.org/1999/xlink" content-type="doi" xlink:type="simple">10.3897/zookeys.1079.76412.figure10</object-id><object-id xmlns:xlink="http://www.w3.org/1999/xlink" content-type="arpha" xlink:type="simple">B82D6EDE-007A-5DF6-AE06-01920BECBA92</object-id><label>Figure 10.</label><caption><p><italic><tp:taxon-name><tp:taxon-name-part taxon-name-part-type="genus" reg="Mysidetes">Mysidetes</tp:taxon-name-part><tp:taxon-name-part taxon-name-part-type="species" reg="illigi">illigi</tp:taxon-name-part></tp:taxon-name></italic> from ice cave of Bernard Island, Antarctica. Adult females <abbrev xmlns:xlink="http://www.w3.org/1999/xlink" xlink:title="body length" id="ABBRID0EEWAI" xlink:type="simple">BL</abbrev> 17.9 mm (<bold>A</bold>) 18.1 mm (<bold>B</bold>, <bold>D</bold>, <bold>K</bold>) 17.3 mm (<bold>C</bold>), 18.4 mm (<bold>E–J</bold>). <bold>A</bold> right antennula, dorsal <bold>B</bold> distal margin of left antennular trunk, ventral, arrow points to mid-dorsal lobe (derivate of appendix masculina), flagellae omitted <bold>C</bold> antenna with antennal gland, dorsal, setae omitted from antennal scale <bold>D</bold> carapace expanded on slide <bold>E</bold> ‘tarsus’ of thoracic endopod 1, caudal, setae omitted, detail (<bold>F</bold>) shows claw <bold>G–K</bold> series of tarsus 2–5, 8, setae omitted.</p></caption><graphic xmlns:xlink="http://www.w3.org/1999/xlink" xlink:href="zookeys-1079-145-g010.jpg" position="float" orientation="portrait" xlink:type="simple" id="oo_629320.jpg"><uri content-type="original_file" xlink:type="simple">https://binary.pensoft.net/fig/629320</uri></graphic></fig><p><bold><italic>Labrum and labium</italic></bold> (Fig. <xref ref-type="fig" rid="F11">11A, C</xref>). Caudal face of labrum with field of small, stiff bristles to left and with rugged, spiny area, also with stiff bristles to right. Densely setose field on posterior half of oral (= dorsal) face. Labium normal, comprising two hairy lobes with short, dense set of stiff bristles on distal half of mesial face.</p><p><bold><italic>Maxillula</italic></bold> (Fig. <xref ref-type="fig" rid="F11">11D</xref>). Distal segment of maxillula terminally with 11–15 strong spines, most of which are serrated by small denticles in median portions. No such denticles on the largest spines in innermost (mesial) position, weak or no denticles on the spine in outermost (lateral) position. Distal segment subterminally with 7–9 barbed setae, furnished with comparatively long barbs along their median third and minute barbs in comb-like arrangement along distal third; about 8–11 pores beneath basis of outermost seta. Endite of maxillula terminally with three distally-spiny setae, flanked by 2–4 proximally thick barbed setae; mesial and lateral margins of endite with numerous less thick setae; innermost (mesial) seta longest, projecting mesially.</p><p><bold><italic>Maxilla</italic></bold> (Fig. <xref ref-type="fig" rid="F11">11E</xref>) normal, densely setose, with various types of setae, but no spines or teeth. Mesial margin of sympod with 1 (2) basally thick seta, barbed in central portions, microserrated by minute stiff bristles along distal third; slightly or not extending beyond dense brush of barbed setae. Terminal segment of endopod plus sympod and all three large endites of sympod, with densely setose distal margins. Basal segment of endopod with three basally thick, barbed setae (below drawing plane in Fig. <xref ref-type="fig" rid="F11">11E</xref>). Terminal segment 1.4–1.7 times longer than wide. The setae along its lateral margin slender, sparsely barbed near basis, not resembling spines. Leaf-like exopod extends shortly beyond the distal margin of basal segment of endopod. Exopod with 32–37 barbed setae all along lateral margin, the subapical setae on inner margin longest, the neighbouring apical seta second longest, both longer and thicker than the remaining ones (all located on outer margin).</p><p><bold><italic>Foregut</italic></bold> (Fig. <xref ref-type="fig" rid="F12">12</xref>). Lateralia mostly covered by smooth acute spines, apically pronged spines (Fig. <xref ref-type="fig" rid="F12">12E</xref>) and fewer apically forked spines (Fig. <xref ref-type="fig" rid="F12">12D</xref>), the two latter spine-types with minute spinules along their shaft. Posterior part of lateralia on each side of foregut with lobe bearing dense set of 5–7 unilaterally serrated spines (Fig. <xref ref-type="fig" rid="F12">12C</xref>). Dorsolateral infoldings on each side with 5–6 spines decreasing in length dorsally-medially, unilaterally serrated in median to subapical portions (Fig. <xref ref-type="fig" rid="F12">12B</xref>). Foregut not covered by pigment bodies.</p><p><bold><italic>Thoracic sternites</italic>.</bold> Sternite 1 anteriorly produced into an anterior lobe contributing to the caudal closure of the mouth field as usual in <tp:taxon-name><tp:taxon-name-part taxon-name-part-type="family">Mysidae</tp:taxon-name-part></tp:taxon-name>. Pair of comparatively large barbed setae on intersegmental joint between thoracic sternite 2 and sympod 2. No such setae on sternites 1 and 3–8.</p><p><bold><italic>Thoracopods general</italic></bold> (Figs <xref ref-type="fig" rid="F10">10E–K</xref>, <xref ref-type="fig" rid="F13">13A</xref>). Length increasing from exopod 1 to 3, remaining subequal from 3 to 7 and decreasing from 7 to 8. Length of flagella 1.8–2.3 times length of basal plates (Fig. <xref ref-type="fig" rid="F13">13A</xref>). Exopods with basal plates laterally expanded; length of plates 1.9–2.3 times maximum width. Disto-lateral edge of plates angular, tip rounded to varying degrees. Endopods 5–8 long and slender. Ischium becomes increasingly slender from endopods 1 to 5. Length of ischium increasing from endopods 1 to 5, remaining subequal amongst endopods 5–8. Ischium shorter than merus in endopods 1–4, but longer than merus in endopods 5–8. Dactyli of endopods 1–2 larger than those of endopods 3–4, these latter larger than those of 5–8. Claw 1 strong, weakly bent; claw 2 not developed; claws 3–4 needle-like and shorter than claw 1; claws 5–8 distinctly or indistinctly curved, shorter than claw 3. The first thoracopods with large, leaf-like, smooth epipod.</p><fig id="F11" position="float" orientation="portrait"><object-id xmlns:xlink="http://www.w3.org/1999/xlink" content-type="doi" xlink:type="simple">10.3897/zookeys.1079.76412.figure11</object-id><object-id xmlns:xlink="http://www.w3.org/1999/xlink" content-type="arpha" xlink:type="simple">11B6B6C6-6392-5617-B40F-AB8900961B69</object-id><label>Figure 11.</label><caption><p><italic><tp:taxon-name><tp:taxon-name-part taxon-name-part-type="genus" reg="Mysidetes">Mysidetes</tp:taxon-name-part><tp:taxon-name-part taxon-name-part-type="species" reg="illigi">illigi</tp:taxon-name-part></tp:taxon-name></italic> from ice cave of Bernard Island, Antarctica. Adult females <abbrev xmlns:xlink="http://www.w3.org/1999/xlink" xlink:title="body length" id="ABBRID0EZ1AI" xlink:type="simple">BL</abbrev> 18.4 mm (<bold>A</bold>, <bold>C</bold>, <bold>E</bold>), 18.1 mm (<bold>B</bold>, <bold>D</bold>) <bold>A</bold> labrum, ventral aspect <bold>B</bold> mandibles with right palp, rostral <bold>C</bold> labium <bold>D</bold> maxillula, caudal <bold>E</bold> maxilla, caudal.</p></caption><graphic xmlns:xlink="http://www.w3.org/1999/xlink" xlink:href="zookeys-1079-145-g011.jpg" position="float" orientation="portrait" xlink:type="simple" id="oo_629321.jpg"><uri content-type="original_file" xlink:type="simple">https://binary.pensoft.net/fig/629321</uri></graphic></fig><p><bold><italic>Maxillipeds</italic>.</bold> Coxa of maxilliped 1 (thoracic endopod 1) with small endite bearing one barbed seta at its tip. This seta extends across mid-line, thus setae from left and right endite slightly overlapping. Basis with large, prominent endite densely setose on mesial margin. Ischium and merus each with one smaller, but distinct, medially setose endite. Basis of maxilliped 2 (endopod 2) with setose, medially projecting endite. Combined praeischium plus ischium 0.6–0.7 times merus length. Combined carpopropodus plus dactylus measure 1.2–1.3 times merus. Dactylus very large, with dense brush formed by large numbers of normal setae and 14–19 modified setae, the latter apically bent, bearing two symmetrical series of denticles (stiff barbs) on either side in sub-basal to median portions.</p><fig id="F12" position="float" orientation="portrait"><object-id xmlns:xlink="http://www.w3.org/1999/xlink" content-type="doi" xlink:type="simple">10.3897/zookeys.1079.76412.figure12</object-id><object-id xmlns:xlink="http://www.w3.org/1999/xlink" content-type="arpha" xlink:type="simple">F39E2C86-42E1-5E56-8AF8-9C7EF143EAA3</object-id><label>Figure 12.</label><caption><p>Cardiac portion of foregut in <italic><tp:taxon-name><tp:taxon-name-part taxon-name-part-type="genus" reg="Mysidetes">Mysidetes</tp:taxon-name-part><tp:taxon-name-part taxon-name-part-type="species" reg="illigi">illigi</tp:taxon-name-part></tp:taxon-name></italic> from ice cave of Bernard Island, Antarctica. Adult female <abbrev xmlns:xlink="http://www.w3.org/1999/xlink" xlink:title="body length" id="ABBRID0EQ3AI" xlink:type="simple">BL</abbrev> 18.1 mm <bold>A</bold> foregut in dorsal view, food removed from right half, lower-case labels indicate dorsolateral infoldings (<italic>di</italic>), lateralia (<italic>la</italic>), mid-gut (<italic>mg</italic>) and storage space (<italic>sp</italic>) <bold>B</bold> spine group from dorsolateral infoldings <bold>C</bold> spinose lobe of posterior part of lateralia <bold>D, E</bold> spines from median portions of lateralia.</p></caption><graphic xmlns:xlink="http://www.w3.org/1999/xlink" xlink:href="zookeys-1079-145-g012.jpg" position="float" orientation="portrait" xlink:type="simple" id="oo_629322.jpg"><uri content-type="original_file" xlink:type="simple">https://binary.pensoft.net/fig/629322</uri></graphic></fig><p><bold><italic>Marsupium</italic>.</bold> Thoracopods 7 and 8 with large oostegites 1, 2, respectively. Each oostegite without setae on upper (dorsal) margin. Ventral margin and part of posterior margin, from sub-basal region up to rounded tip, with dense series of plumose setae, together with bilaterally opposite oostegite forming gate contributing to ventral and caudal closure of marsupium. Basal portions of marsupium inside with comparatively long setae, microserrated on their distal half. Oostegite 1 near basis with about 20 microserrated setae, oostegite 2 with about 8–10. No setae on outer face of marsupium. Thoracopod 6 with rudimentary oostegite (Fig. <xref ref-type="fig" rid="F13">13A</xref>) represented by small, rounded, smooth lobe bearing 10–13 smooth setae (n = 2) on terminal margin. This rudiment not contributing to wall of brood chamber.</p><p><bold><italic>Pleon</italic></bold> (Fig. <xref ref-type="fig" rid="F13">13C–E</xref>). Pleonites 1–5 are 0.6, 0.5–0.7, 0.5–0.6, 0.6–0.7 and 0.6–0.7 times the length of pleonite 6, respectively; thus combined pleonites 4, 5 longer than pleonite 6. No pores found on tergites. Length and slenderness of exopodal portion increasing from first to fifth pleopods. By contrast, thickness of exopodal portion and length of endopodal portion decreasing in this direction (Fig. <xref ref-type="fig" rid="F13">13C–E</xref>). Scutellum paracaudale subtriangular, terminally well rounded.</p><p><bold><italic>Tail fan</italic></bold> (Fig. <xref ref-type="fig" rid="F13">13H, I</xref>). Exopod of uropods 1.3–1.5 times length of endopod and 1.4–2.0 times telson, endopod 1.0–1.3 times telson. Exopod extends 0.2–0.4 times its length beyond endopod and 0.3–0.8 times beyond telson, endopod 0.1–0.3 times its length beyond telson (partly due to telson inserting more rostrally). Exopod of uropods with slightly sigmoid, almost straight lateral margin and clearly convex mesial margin. Endopod with proximal four spines discontinuously increasing in length distally; distally followed by 6–9 longer and more slender spines, subequal amongst each other. Endopod basally with large statocyst containing one egg-shaped, irregularly-discoid statolith with partly moruloid surface, diameter 208–213 µm, height 90–98 µm (n = 6 statoliths from four specimens). Statoliths discoidal, composed of the mineral fluorite. Statolith formula (3–4) + (1–2) + (4–7) + (6–9) + (4–9) = 19–25. Telson (Fig. <xref ref-type="fig" rid="F13">13I</xref>) 1.2–1.4 times length of ultimate pleonite. Its lateral margins slightly sigmoid, almost straight.</p></tp:treatment-sec><tp:treatment-sec sec-type="Notes on non-adult males" id="SECID0EY5AI"><title>Notes on non-adult males.</title><p>Immature males are recognised by knob-like appendix masculina with setae bases present, but not yet bearing setae (Fig. <xref ref-type="fig" rid="F25">25A</xref>). Subadult males by appendix up to half the length of terminal segment of antennular trunk, in part with short setae (Fig. <xref ref-type="fig" rid="F25">25B</xref>). Penes (Fig. <xref ref-type="fig" rid="F13">13B</xref>) slender, large, already reaching to thoracic sternites 4–5 in immature males (body size 12–13 mm, n = 2), to sternite 4 up to the maxillula in subadults (11–15 mm, n = 8). No spermatozoa seen inside penes. Pleopods of subadult males (Fig. <xref ref-type="fig" rid="F13">13F, G</xref>) with same structure and almost same size as in adult females (Fig. <xref ref-type="fig" rid="F13">13C–E</xref>). No adult males available.</p></tp:treatment-sec><tp:treatment-sec sec-type="Gut contents" id="SECID0ES6AI"><title>Gut contents.</title><p>Five adult females (♀0–) and five subadult males inspected in this respect with 30–70% foregut volume filled with largely masticated organic material (debris) plus varying amounts of mineral particles; additional three females (♀0–) with empty foregut. Abundant detritus and mineral particles are visible in Fig. <xref ref-type="fig" rid="F12">12A</xref> (content artificially removed from the right half of this foregut).</p></tp:treatment-sec><tp:treatment-sec sec-type="distribution" id="SECID0E36AI"><title>Colour and microdistribution.</title><p>Live colour was documented in the laboratory (Fig. <xref ref-type="fig" rid="F7">7A, B</xref>) and in the field (Fig. <xref ref-type="fig" rid="F7">7C</xref>). Eyestalks, carapace, posterior half of pleomeres and telson densely covered by red pigment spots. Ovarian tubes and brood pouch content red; cornea orange to brown. The animals appear fully red upon ‘expanded’ chromatophores. Many specimens as in Fig. <xref ref-type="fig" rid="F7">7C</xref> show red cephalothorax and tail fan, but transparent pleomeres 1–5, suggesting a differential ‘expansion’ of chromatophores as also found in many other <tp:taxon-name><tp:taxon-name-part taxon-name-part-type="family">Mysidae</tp:taxon-name-part></tp:taxon-name> species. The mysids swam several centimetres to several metres away from the substrate, in part within and close to swarms of early stages (Fig. <xref ref-type="fig" rid="F7">7C, D</xref>) of the nothotheniid fish <italic><tp:taxon-name><tp:taxon-name-part taxon-name-part-type="genus" reg="Pagothenia">Pa.</tp:taxon-name-part><tp:taxon-name-part taxon-name-part-type="species" reg="borchgrevinki">borchgrevinki</tp:taxon-name-part></tp:taxon-name></italic> (identification R. Causse, MNHN Paris).</p><fig id="F13" position="float" orientation="portrait"><object-id xmlns:xlink="http://www.w3.org/1999/xlink" content-type="doi" xlink:type="simple">10.3897/zookeys.1079.76412.figure13</object-id><object-id xmlns:xlink="http://www.w3.org/1999/xlink" content-type="arpha" xlink:type="simple">E0C8E72E-7210-5524-9F1A-D2E6048892F1</object-id><label>Figure 13.</label><caption><p><italic><tp:taxon-name><tp:taxon-name-part taxon-name-part-type="genus" reg="Mysidetes">Mysidetes</tp:taxon-name-part><tp:taxon-name-part taxon-name-part-type="species" reg="illigi">illigi</tp:taxon-name-part></tp:taxon-name></italic> from ice cave of Bernard Island, Antarctica. Adult females <abbrev xmlns:xlink="http://www.w3.org/1999/xlink" xlink:title="body length" id="ABBRID0EVBBI" xlink:type="simple">BL</abbrev> 18.1 mm (<bold>A</bold>, <bold>C–E</bold>, <bold>H</bold>), 18.4 mm (<bold>I</bold>); subadult males 13.7 mm (<bold>B</bold>), 13.1 mm (<bold>F</bold>, <bold>G</bold>). <bold>A</bold> thoracopod 6 including rudimentary oostegite <bold>B</bold> penis of subadult male <bold>C–E</bold> series of female pleopods 1, 3, 5 <bold>F, G</bold> pleopods 4, 5 in subadult male <bold>H</bold> uropods dorsal, setae omitted <bold>I</bold> telson. <bold>C–G</bold>, many setae broken.</p></caption><graphic xmlns:xlink="http://www.w3.org/1999/xlink" xlink:href="zookeys-1079-145-g013.jpg" position="float" orientation="portrait" xlink:type="simple" id="oo_629323.jpg"><uri content-type="original_file" xlink:type="simple">https://binary.pensoft.net/fig/629323</uri></graphic></fig></tp:treatment-sec><tp:treatment-sec sec-type="distribution" id="SECID0E1CBI"><title>Distribution and type locality.</title><p>First described from samples below ice at the type locality by monotypy, this is Gauss Station, <named-content xmlns:xlink="http://www.w3.org/1999/xlink" content-type="dwc:verbatimCoordinates" xlink:type="simple"><named-content content-type="geo-json" specific-use="{&#34;type&#34;:&#34;Point&#34;,&#34;coordinates&#34;:[89.633333,-66.033333]}" id="NCID0EDDBI" xlink:type="simple">66°02'S, 89°38'E</named-content></named-content>, coast of East Antarctica. Data of <xref ref-type="bibr" rid="B123">Zimmer (1914)</xref> and <xref ref-type="bibr" rid="B48">Lüdecke (2013)</xref> combined and refined by present authors: <bold>Gauss Station</bold> is the ‘Winterstation’ of the ‘Deutsche Südpolar-Expedition 1901–1903’ about 85 km north of the continental coast, where the research vessel ‘Gauß’ was locked in ice and drifting with ice for almost one year. Locality with perennial ice cover, except for transient breaks, fissures and holes. The respective sample was taken in 1902 during the austral summer through an artificial hole in the ice, sampling depth from 200–0 m, bottom depth 385 m.</p><p>Our findings are the second published with the original name, obtained upon two diving excursions to an ice cave of <bold>Bernard Island</bold>, in 6–10 m depth at <named-content xmlns:xlink="http://www.w3.org/1999/xlink" content-type="dwc:verbatimCoordinates" xlink:type="simple"><named-content content-type="geo-json" specific-use="{&#34;type&#34;:&#34;Point&#34;,&#34;coordinates&#34;:[140.025833,-66.660667]}" id="NCID0EZDBI" xlink:type="simple">66°39.64'S, 140°01.55'E</named-content></named-content>; this is also at the coast of East Antarctica. It is unclear whether and from where this species previously might have been reported as <italic><tp:taxon-name><tp:taxon-name-part taxon-name-part-type="genus" reg="Mysidetes">M.</tp:taxon-name-part><tp:taxon-name-part taxon-name-part-type="species" reg="posthon">posthon</tp:taxon-name-part></tp:taxon-name></italic>. The latter taxon was considered the senior synonym of the present species for almost a century, 1923–2021; the taxon <italic><tp:taxon-name><tp:taxon-name-part taxon-name-part-type="genus" reg="Mysidetes">M.</tp:taxon-name-part><tp:taxon-name-part taxon-name-part-type="species" reg="illigi">illigi</tp:taxon-name-part></tp:taxon-name></italic> is now reinstalled.</p></tp:treatment-sec><tp:treatment-sec><!--Section generated to contain objects referenced in tp:taxon-treatment.--><fig id="F25" position="float" orientation="portrait"><object-id xmlns:xlink="http://www.w3.org/1999/xlink" content-type="doi" xlink:type="simple">10.3897/zookeys.1079.76412.figure25</object-id><object-id xmlns:xlink="http://www.w3.org/1999/xlink" content-type="arpha" xlink:type="simple">90C88505-8866-5041-8670-AC2BBAC9750A</object-id><label>Figure 25.</label><caption><p>Surface details of appendix masculina and its female homologue in series of increasing body size for <italic><tp:taxon-name><tp:taxon-name-part taxon-name-part-type="genus" reg="Mysidetes">Mysidetes</tp:taxon-name-part><tp:taxon-name-part taxon-name-part-type="species" reg="illigi">illigi</tp:taxon-name-part></tp:taxon-name></italic> (<bold>A–C</bold>) and <italic><tp:taxon-name><tp:taxon-name-part taxon-name-part-type="genus" reg="Mysidetes">M.</tp:taxon-name-part><tp:taxon-name-part taxon-name-part-type="species" reg="hanseni">hanseni</tp:taxon-name-part></tp:taxon-name></italic> (<bold>D</bold>) from Antarctic ice caves. <bold>A</bold> immature male <abbrev xmlns:xlink="http://www.w3.org/1999/xlink" xlink:title="body length" id="ABBRID0EPWAK" xlink:type="simple">BL</abbrev> 12.1 mm <bold>B</bold> subadult male 14.7 mm <bold>C</bold> adult female 18.4 mm <bold>D</bold> adult male 24.7 mm.</p></caption><graphic xmlns:xlink="http://www.w3.org/1999/xlink" xlink:href="zookeys-1079-145-g025.jpg" position="float" orientation="portrait" xlink:type="simple" id="oo_629335.jpg"><uri content-type="original_file" xlink:type="simple">https://binary.pensoft.net/fig/629335</uri></graphic></fig><table-wrap id="T1" position="float" orientation="portrait"><label>Table 1.</label><caption><p>Sensory structures in <tp:taxon-name><tp:taxon-name-part taxon-name-part-type="family">Mysidae</tp:taxon-name-part></tp:taxon-name> from ice caves and other marine habitats.</p></caption><table id="TID0EZQAK" rules="all"><tbody><tr><th rowspan="1" colspan="1">Sample nos in Suppl. Table (S#)</th><th rowspan="1" colspan="1">Habitat at sampling station</th><th rowspan="1" colspan="1">Species</th><th rowspan="1" colspan="1">Material examined</th><th rowspan="1" colspan="1">Female antennular lobe</th><th rowspan="1" colspan="1">Antennul. depression</th><th rowspan="1" colspan="1">Eyepl. with corneal sulci</th><th rowspan="1" colspan="1">Eyeplate cyst</th></tr><tr><td rowspan="1" colspan="8"><bold>Subfam. <tp:taxon-name><tp:taxon-name-part taxon-name-part-type="subfamily">Erythropinae</tp:taxon-name-part></tp:taxon-name>, tribus <tp:taxon-name><tp:taxon-name-part taxon-name-part-type="tribe">Pseudommini</tp:taxon-name-part></tp:taxon-name></bold> Wittmann, Ariani &amp; Lagardère, 2014</td></tr><tr><td rowspan="1" colspan="1">
                  <bold>1, 2</bold>
                </td><td rowspan="1" colspan="1">
                  <bold>sublittoral ice cave</bold>
                </td><td rowspan="1" colspan="1"><italic><tp:taxon-name><tp:taxon-name-part taxon-name-part-type="genus" reg="Pseudomma">Pseudomma</tp:taxon-name-part><tp:taxon-name-part taxon-name-part-type="species" reg="kryotroglodytum">kryotroglodytum</tp:taxon-name-part></tp:taxon-name></italic> Wittmann &amp; Chevaldonné sp.nov..</td><td rowspan="1" colspan="1">1 ♀ ad., 1 ♀ subad.</td><td rowspan="1" colspan="1">none</td><td rowspan="1" colspan="1">present</td><td rowspan="1" colspan="1">present</td><td rowspan="1" colspan="1">present</td></tr><tr><td rowspan="1" colspan="1">
                  <bold>11</bold>
                </td><td rowspan="1" colspan="1">bathybenthic</td><td rowspan="1" colspan="1"><italic><tp:taxon-name><tp:taxon-name-part taxon-name-part-type="genus" reg="Pseudomma">Pseudomma</tp:taxon-name-part><tp:taxon-name-part taxon-name-part-type="species" reg="affine">affine</tp:taxon-name-part></tp:taxon-name></italic> G.O. Sars, 1870</td><td rowspan="1" colspan="1">2 ♀♀, 1 ♂</td><td rowspan="1" colspan="1">none</td><td rowspan="1" colspan="1">present</td><td rowspan="1" colspan="1">none</td><td rowspan="1" colspan="1">present</td></tr><tr><td rowspan="1" colspan="1">
                  <bold>12</bold>
                </td><td rowspan="1" colspan="1">(from deep sea fish stomach)</td><td rowspan="1" colspan="1"><italic><tp:taxon-name><tp:taxon-name-part taxon-name-part-type="genus" reg="Pseudomma">Pseudomma</tp:taxon-name-part><tp:taxon-name-part taxon-name-part-type="species" reg="affine">affine</tp:taxon-name-part></tp:taxon-name></italic> G.O. Sars, 1870</td><td rowspan="1" colspan="1">1 ♀, 1 ♂</td><td rowspan="1" colspan="1">none</td><td rowspan="1" colspan="1">present</td><td rowspan="1" colspan="1">none</td><td rowspan="1" colspan="1">present</td></tr><tr><td rowspan="1" colspan="1">
                  <bold>13</bold>
                </td><td rowspan="1" colspan="1">bathybenthic</td><td rowspan="1" colspan="1"><italic><tp:taxon-name><tp:taxon-name-part taxon-name-part-type="genus" reg="Pseudomma">Pseudomma</tp:taxon-name-part><tp:taxon-name-part taxon-name-part-type="species" reg="antarcticum">antarcticum</tp:taxon-name-part></tp:taxon-name></italic> Zimmer, 1914</td><td rowspan="1" colspan="1">1 ♀, 1 ♂</td><td rowspan="1" colspan="1">none</td><td rowspan="1" colspan="1">present</td><td rowspan="1" colspan="1">none</td><td rowspan="1" colspan="1">present</td></tr><tr><td rowspan="1" colspan="1">
                  <bold>14</bold>
                </td><td rowspan="1" colspan="1">bathybenthic</td><td rowspan="1" colspan="1"><italic><tp:taxon-name><tp:taxon-name-part taxon-name-part-type="genus" reg="Pseudomma">Pseudomma</tp:taxon-name-part><tp:taxon-name-part taxon-name-part-type="species" reg="calmani">calmani</tp:taxon-name-part></tp:taxon-name></italic> O.S. Tattersall, 1955</td><td rowspan="1" colspan="1">1 ♀</td><td rowspan="1" colspan="1">none</td><td rowspan="1" colspan="1">present</td><td rowspan="1" colspan="1">none</td><td rowspan="1" colspan="1">present</td></tr><tr><td rowspan="1" colspan="1">
                  <bold>15</bold>
                </td><td rowspan="1" colspan="1">bathybenthic</td><td rowspan="1" colspan="1"><italic><tp:taxon-name><tp:taxon-name-part taxon-name-part-type="genus" reg="Pseudomma">Pseudomma</tp:taxon-name-part><tp:taxon-name-part taxon-name-part-type="species" reg="latiphthalmum">latiphthalmum</tp:taxon-name-part></tp:taxon-name></italic> Murano, 1974</td><td rowspan="1" colspan="1">2 ♀♀</td><td rowspan="1" colspan="1">none</td><td rowspan="1" colspan="1">present</td><td rowspan="1" colspan="1">none</td><td rowspan="1" colspan="1">present</td></tr><tr><td rowspan="1" colspan="1">
                  <bold>16</bold>
                </td><td rowspan="1" colspan="1">bathybenthic</td><td rowspan="1" colspan="1"><italic><tp:taxon-name><tp:taxon-name-part taxon-name-part-type="genus" reg="Pseudomma">Pseudomma</tp:taxon-name-part><tp:taxon-name-part taxon-name-part-type="species" reg="roseum">roseum</tp:taxon-name-part></tp:taxon-name></italic> G.O. Sars, 1870</td><td rowspan="1" colspan="1">2 ♀♀</td><td rowspan="1" colspan="1">none</td><td rowspan="1" colspan="1">present</td><td rowspan="1" colspan="1">none</td><td rowspan="1" colspan="1">present</td></tr><tr><td rowspan="1" colspan="1">
                  <bold>17</bold>
                </td><td rowspan="1" colspan="1">bathybenthic</td><td rowspan="1" colspan="1"><italic><tp:taxon-name><tp:taxon-name-part taxon-name-part-type="genus" reg="Pseudomma">Pseudomma</tp:taxon-name-part><tp:taxon-name-part taxon-name-part-type="species" reg="sarsii">sarsii</tp:taxon-name-part></tp:taxon-name></italic> Willemoës-Suhm [in G.O. Sars, 1884]</td><td rowspan="1" colspan="1">1 ♀</td><td rowspan="1" colspan="1">none</td><td rowspan="1" colspan="1">present</td><td rowspan="1" colspan="1">none</td><td rowspan="1" colspan="1">present</td></tr><tr><td rowspan="1" colspan="8"><bold>Subfam. <tp:taxon-name><tp:taxon-name-part taxon-name-part-type="subfamily">Erythropinae</tp:taxon-name-part></tp:taxon-name>, tribus <tp:taxon-name><tp:taxon-name-part taxon-name-part-type="tribe">Calyptommini</tp:taxon-name-part></tp:taxon-name></bold> W.M. Tattersall, 1909</td></tr><tr><td rowspan="1" colspan="1">
                  <bold>18</bold>
                </td><td rowspan="1" colspan="1">(from deep sea fish stomach)</td><td rowspan="1" colspan="1"><italic><tp:taxon-name><tp:taxon-name-part taxon-name-part-type="genus" reg="Michthyops">Michthyops</tp:taxon-name-part><tp:taxon-name-part taxon-name-part-type="species" reg="parvus">parvus</tp:taxon-name-part></tp:taxon-name></italic> (Vanhöffen, 1897)</td><td rowspan="1" colspan="1">2 ♀♀</td><td rowspan="1" colspan="1">none</td><td rowspan="1" colspan="1">none</td><td rowspan="1" colspan="1">none</td><td rowspan="1" colspan="1">present</td></tr><tr><td rowspan="1" colspan="8"><bold>Subfam. <tp:taxon-name><tp:taxon-name-part taxon-name-part-type="subfamily">Erythropinae</tp:taxon-name-part></tp:taxon-name>, tribus <tp:taxon-name><tp:taxon-name-part taxon-name-part-type="tribe">Amblyopsini</tp:taxon-name-part></tp:taxon-name></bold> Tchindonova, 1981</td></tr><tr><td rowspan="1" colspan="1">
                  <bold>19</bold>
                </td><td rowspan="1" colspan="1">bathybenthic</td><td rowspan="1" colspan="1"><italic><tp:taxon-name><tp:taxon-name-part taxon-name-part-type="genus" reg="Amblyops">Amblyops</tp:taxon-name-part><tp:taxon-name-part taxon-name-part-type="species" reg="abbreviatus">abbreviatus</tp:taxon-name-part></tp:taxon-name></italic> (G.O. Sars, 1869)</td><td rowspan="1" colspan="1">1 ♀</td><td rowspan="1" colspan="1">–</td><td rowspan="1" colspan="1">present</td><td rowspan="1" colspan="1">–</td><td rowspan="1" colspan="1">–</td></tr><tr><td rowspan="1" colspan="8"><bold>Subfam. <tp:taxon-name><tp:taxon-name-part taxon-name-part-type="subfamily">Erythropinae</tp:taxon-name-part></tp:taxon-name>, tribus <tp:taxon-name><tp:taxon-name-part taxon-name-part-type="tribe">Erythropini</tp:taxon-name-part></tp:taxon-name></bold> Hansen, 1910</td></tr><tr><td rowspan="1" colspan="1">
                  <bold>20</bold>
                </td><td rowspan="1" colspan="1">bathypelagic</td><td rowspan="1" colspan="1"><italic><tp:taxon-name><tp:taxon-name-part taxon-name-part-type="genus" reg="Dactylamblyops">Dactylamblyops</tp:taxon-name-part><tp:taxon-name-part taxon-name-part-type="species" reg="hodgsoni">hodgsoni</tp:taxon-name-part></tp:taxon-name></italic> Holt &amp; Tattersall, 1906</td><td rowspan="1" colspan="1">1 ♀, 1 ♂</td><td rowspan="1" colspan="1">comp. large lobe with normal setae</td><td rowspan="1" colspan="1">present</td><td rowspan="1" colspan="1">–</td><td rowspan="1" colspan="1">–</td></tr><tr><td rowspan="1" colspan="1">
                  <bold>21</bold>
                </td><td rowspan="1" colspan="1">bathypelagic</td><td rowspan="1" colspan="1"><italic><tp:taxon-name><tp:taxon-name-part taxon-name-part-type="genus" reg="Dactylamblyops">Dactylamblyops</tp:taxon-name-part><tp:taxon-name-part taxon-name-part-type="species" reg="iii">iii</tp:taxon-name-part></tp:taxon-name></italic> Nouvel &amp; Lagardère, 1976</td><td rowspan="1" colspan="1">1 ♀, 1 ♂</td><td rowspan="1" colspan="1">small lobe with minute setae</td><td rowspan="1" colspan="1">present</td><td rowspan="1" colspan="1">–</td><td rowspan="1" colspan="1">–</td></tr><tr><td rowspan="1" colspan="1">
                  <bold>22</bold>
                </td><td rowspan="1" colspan="1">mesopelagic</td><td rowspan="1" colspan="1"><italic><tp:taxon-name><tp:taxon-name-part taxon-name-part-type="genus" reg="Dactylamblyops">Dactylamblyops</tp:taxon-name-part><tp:taxon-name-part taxon-name-part-type="species" reg="murrayi">murrayi</tp:taxon-name-part></tp:taxon-name></italic> W.M. Tattersall, 1939</td><td rowspan="1" colspan="1">1 ♀, 1 ♂</td><td rowspan="1" colspan="1">small lobe with minute setae</td><td rowspan="1" colspan="1">not detected</td><td rowspan="1" colspan="1">–</td><td rowspan="1" colspan="1">–</td></tr><tr><td rowspan="1" colspan="1">23</td><td rowspan="1" colspan="1">bathybenthic</td><td rowspan="1" colspan="1"><italic><tp:taxon-name><tp:taxon-name-part taxon-name-part-type="genus" reg="Dactylamblyops">Dactylamblyops</tp:taxon-name-part></tp:taxon-name></italic> sp. A</td><td rowspan="1" colspan="1">1 ♂</td><td rowspan="1" colspan="1">–</td><td rowspan="1" colspan="1">present</td><td rowspan="1" colspan="1">–</td><td rowspan="1" colspan="1">–</td></tr><tr><td rowspan="1" colspan="1">
                  <bold>24</bold>
                </td><td rowspan="1" colspan="1">bathybenthic</td><td rowspan="1" colspan="1"><italic><tp:taxon-name><tp:taxon-name-part taxon-name-part-type="genus" reg="Dactylamblyops">Dactylamblyops</tp:taxon-name-part></tp:taxon-name></italic> sp. A</td><td rowspan="1" colspan="1">1 ♀</td><td rowspan="1" colspan="1">comp. large lobe with normal setae</td><td rowspan="1" colspan="1">present</td><td rowspan="1" colspan="1">–</td><td rowspan="1" colspan="1">–</td></tr><tr><td rowspan="1" colspan="1">
                  <bold>25</bold>
                </td><td rowspan="1" colspan="1">(from deep sea fish stomach)</td><td rowspan="1" colspan="1"><italic><tp:taxon-name><tp:taxon-name-part taxon-name-part-type="genus" reg="Erythrops">Erythrops</tp:taxon-name-part><tp:taxon-name-part taxon-name-part-type="species" reg="microps">microps</tp:taxon-name-part></tp:taxon-name></italic> (G.O. Sars, 1864)</td><td rowspan="1" colspan="1">1 ♀, 1 ♂</td><td rowspan="1" colspan="1">none</td><td rowspan="1" colspan="1">none</td><td rowspan="1" colspan="1">–</td><td rowspan="1" colspan="1">–</td></tr><tr><td rowspan="1" colspan="1">
                  <bold>26</bold>
                </td><td rowspan="1" colspan="1">(from deep sea fish stomach)</td><td rowspan="1" colspan="1"><italic><tp:taxon-name><tp:taxon-name-part taxon-name-part-type="genus" reg="Meterythrops">Meterythrops</tp:taxon-name-part><tp:taxon-name-part taxon-name-part-type="species" reg="pictus">pictus</tp:taxon-name-part></tp:taxon-name></italic> Holt &amp; Tattersall, 1905</td><td rowspan="1" colspan="1">1 ♀, 1 ♂</td><td rowspan="1" colspan="1">none</td><td rowspan="1" colspan="1">none</td><td rowspan="1" colspan="1">–</td><td rowspan="1" colspan="1">–</td></tr><tr><td rowspan="1" colspan="8"><bold>Subfam. <tp:taxon-name><tp:taxon-name-part taxon-name-part-type="subfamily">Heteromysinae</tp:taxon-name-part></tp:taxon-name>, tribus <tp:taxon-name>Mysidetini</tp:taxon-name></bold> Holt &amp; Tattersall, 1906</td></tr><tr><td rowspan="1" colspan="1">
                  <bold>5, 8</bold>
                </td><td rowspan="1" colspan="1">
                  <bold>sublittoral ice caves</bold>
                </td><td rowspan="1" colspan="1"><italic><tp:taxon-name><tp:taxon-name-part taxon-name-part-type="genus" reg="Mysidetes">Mysidetes</tp:taxon-name-part><tp:taxon-name-part taxon-name-part-type="species" reg="hanseni">hanseni</tp:taxon-name-part></tp:taxon-name></italic> Zimmer, 1914</td><td rowspan="1" colspan="1">3 ♀♀, 3 ♂♂</td><td rowspan="1" colspan="1">none</td><td rowspan="1" colspan="1">none</td><td rowspan="1" colspan="1">–</td><td rowspan="1" colspan="1">–</td></tr><tr><td rowspan="1" colspan="1">
                  <bold>4</bold>
                </td><td rowspan="1" colspan="1">
                  <bold>sublittoral ice cave</bold>
                </td><td rowspan="1" colspan="1"><italic><tp:taxon-name><tp:taxon-name-part taxon-name-part-type="genus" reg="Mysidetes">Mysidetes</tp:taxon-name-part><tp:taxon-name-part taxon-name-part-type="species" reg="illigi">illigi</tp:taxon-name-part></tp:taxon-name></italic> Zimmer, 1914</td><td rowspan="1" colspan="1">5 ♀♀ ad., 4 ♀♀ non-ad., 9 ♂♂ non-ad.</td><td rowspan="1" colspan="1">with modified setae</td><td rowspan="1" colspan="1">none</td><td rowspan="1" colspan="1">–</td><td rowspan="1" colspan="1">–</td></tr><tr><td rowspan="1" colspan="1">
                  <bold>27</bold>
                </td><td rowspan="1" colspan="1">sublittoral</td><td rowspan="1" colspan="1"><italic><tp:taxon-name><tp:taxon-name-part taxon-name-part-type="genus" reg="Mysidetes">Mysidetes</tp:taxon-name-part><tp:taxon-name-part taxon-name-part-type="species" reg="kerguelensis">kerguelensis</tp:taxon-name-part></tp:taxon-name></italic> (Illig, 1906)</td><td rowspan="1" colspan="1">1 ♀</td><td rowspan="1" colspan="1">none</td><td rowspan="1" colspan="1">none</td><td rowspan="1" colspan="1">–</td><td rowspan="1" colspan="1">–</td></tr><tr><td rowspan="1" colspan="1">
                  <bold>28</bold>
                </td><td rowspan="1" colspan="1">bathybenthic</td><td rowspan="1" colspan="1"><italic><tp:taxon-name><tp:taxon-name-part taxon-name-part-type="genus" reg="Mysidetes">Mysidetes</tp:taxon-name-part><tp:taxon-name-part taxon-name-part-type="species" reg="posthon">posthon</tp:taxon-name-part></tp:taxon-name></italic> Holt &amp; Tattersall, 1906</td><td rowspan="1" colspan="1">1 ♀</td><td rowspan="1" colspan="1">none</td><td rowspan="1" colspan="1">none</td><td rowspan="1" colspan="1">–</td><td rowspan="1" colspan="1">–</td></tr><tr><td rowspan="1" colspan="1">
                  <bold>29</bold>
                </td><td rowspan="1" colspan="1">sublittoral</td><td rowspan="1" colspan="1"><italic><tp:taxon-name><tp:taxon-name-part taxon-name-part-type="genus" reg="Mysidetes">Mysidetes</tp:taxon-name-part><tp:taxon-name-part taxon-name-part-type="species" reg="posthon">posthon</tp:taxon-name-part></tp:taxon-name></italic> Holt &amp;Tattersall, 1906</td><td rowspan="1" colspan="1">1 ♀</td><td rowspan="1" colspan="1">none</td><td rowspan="1" colspan="1">none</td><td rowspan="1" colspan="1">–</td><td rowspan="1" colspan="1">–</td></tr><tr><td rowspan="1" colspan="1">
                  <bold>30</bold>
                </td><td rowspan="1" colspan="1">bathybenthic</td><td rowspan="1" colspan="1"><italic><tp:taxon-name><tp:taxon-name-part taxon-name-part-type="genus" reg="Mysifaun">Mysifaun</tp:taxon-name-part><tp:taxon-name-part taxon-name-part-type="species" reg="erigens">erigens</tp:taxon-name-part></tp:taxon-name></italic> Wittmann, 1996</td><td rowspan="1" colspan="1">1 ♀, 1 ♂</td><td rowspan="1" colspan="1">none</td><td rowspan="1" colspan="1">none</td><td rowspan="1" colspan="1">–</td><td rowspan="1" colspan="1">–</td></tr><tr><td rowspan="1" colspan="8"><bold>Subfam. <tp:taxon-name><tp:taxon-name-part taxon-name-part-type="subfamily">Heteromysinae</tp:taxon-name-part></tp:taxon-name>, tribus <tp:taxon-name><tp:taxon-name-part taxon-name-part-type="tribe">Harmelinellini</tp:taxon-name-part></tp:taxon-name></bold> Wittmann, Ariani &amp; Lagardère, 2014</td></tr><tr><td rowspan="1" colspan="1">
                  <bold>31</bold>
                </td><td rowspan="1" colspan="1">sublittoral marine cave</td><td rowspan="1" colspan="1"><italic><tp:taxon-name><tp:taxon-name-part taxon-name-part-type="genus" reg="Harmelinella">Harmelinella</tp:taxon-name-part><tp:taxon-name-part taxon-name-part-type="species" reg="mariannae">mariannae</tp:taxon-name-part></tp:taxon-name></italic> Ledoyer, 1989</td><td rowspan="1" colspan="1">1 ♂</td><td rowspan="1" colspan="1">–</td><td rowspan="1" colspan="1">none</td><td rowspan="1" colspan="1">–</td><td rowspan="1" colspan="1">–</td></tr><tr><td rowspan="1" colspan="1">
                  <bold>32</bold>
                </td><td rowspan="1" colspan="1">(aquarium tank)</td><td rowspan="1" colspan="1"><italic><tp:taxon-name><tp:taxon-name-part taxon-name-part-type="genus" reg="Harmelinella">Harmelinella</tp:taxon-name-part><tp:taxon-name-part taxon-name-part-type="species" reg="mariannae">mariannae</tp:taxon-name-part></tp:taxon-name></italic> Ledoyer, 1989</td><td rowspan="1" colspan="1">1 ♀, 1 ♂</td><td rowspan="1" colspan="1">none</td><td rowspan="1" colspan="1">none</td><td rowspan="1" colspan="1">–</td><td rowspan="1" colspan="1">–</td></tr><tr><td rowspan="1" colspan="8"><bold>Subfam. <tp:taxon-name><tp:taxon-name-part taxon-name-part-type="subfamily">Heteromysinae</tp:taxon-name-part></tp:taxon-name>, tribus <tp:taxon-name><tp:taxon-name-part taxon-name-part-type="tribe">Heteromysini</tp:taxon-name-part></tp:taxon-name></bold> Norman, 1892</td></tr><tr><td rowspan="1" colspan="1">
                  <bold>33</bold>
                </td><td rowspan="1" colspan="1">sublittoral marine cave</td><td rowspan="1" colspan="1"><italic><tp:taxon-name><tp:taxon-name-part taxon-name-part-type="genus" reg="Heteromysis">Heteromysis</tp:taxon-name-part><tp:taxon-name-part taxon-name-part-type="species" reg="ekamako">ekamako</tp:taxon-name-part></tp:taxon-name></italic> Wittmann &amp; Chevaldonné, 2017</td><td rowspan="1" colspan="1">2 ♀♀, 2 ♂♂</td><td rowspan="1" colspan="1">none</td><td rowspan="1" colspan="1">none</td><td rowspan="1" colspan="1">–</td><td rowspan="1" colspan="1">–</td></tr><tr><td rowspan="1" colspan="1">
                  <bold>34</bold>
                </td><td rowspan="1" colspan="1">(unknown)</td><td rowspan="1" colspan="1"><italic><tp:taxon-name><tp:taxon-name-part taxon-name-part-type="genus" reg="Heteromysis">Heteromysis</tp:taxon-name-part><tp:taxon-name-part taxon-name-part-type="species" reg="proxima">proxima</tp:taxon-name-part></tp:taxon-name></italic> W.M. Tattersall, 1922</td><td rowspan="1" colspan="1">1 ♀, 1 ♂</td><td rowspan="1" colspan="1">none</td><td rowspan="1" colspan="1">none</td><td rowspan="1" colspan="1">–</td><td rowspan="1" colspan="1">–</td></tr><tr><td rowspan="1" colspan="1">
                  <bold>35</bold>
                </td><td rowspan="1" colspan="1">sublittoral cryptic habitats</td><td rowspan="1" colspan="1"><italic><tp:taxon-name><tp:taxon-name-part taxon-name-part-type="genus" reg="Heteromysis">Heteromysis</tp:taxon-name-part><tp:taxon-name-part taxon-name-part-type="species" reg="sabelliphila">sabelliphila</tp:taxon-name-part></tp:taxon-name></italic> Wittmann &amp; Wirtz, 2017</td><td rowspan="1" colspan="1">1 ♀, 2 ♂♂</td><td rowspan="1" colspan="1">none</td><td rowspan="1" colspan="1">none</td><td rowspan="1" colspan="1">–</td><td rowspan="1" colspan="1">–</td></tr><tr><td rowspan="1" colspan="1">
                  <bold>36</bold>
                </td><td rowspan="1" colspan="1">sublittoral micro-caves</td><td rowspan="1" colspan="1"><italic><tp:taxon-name><tp:taxon-name-part taxon-name-part-type="genus" reg="Ischiomysis">Ischiomysis</tp:taxon-name-part><tp:taxon-name-part taxon-name-part-type="species" reg="peterwirtzi">peterwirtzi</tp:taxon-name-part></tp:taxon-name></italic> Wittmann, 2013</td><td rowspan="1" colspan="1">1 ♀, 2 ♂♂</td><td rowspan="1" colspan="1">none</td><td rowspan="1" colspan="1">none</td><td rowspan="1" colspan="1">–</td><td rowspan="1" colspan="1">–</td></tr></tbody></table></table-wrap><supplementary-material xmlns:xlink="http://www.w3.org/1999/xlink" id="S1" position="float" orientation="portrait" xlink:type="simple"><object-id content-type="doi" xlink:type="simple">10.3897/zookeys.1079.76412.suppl1</object-id><object-id content-type="arpha" xlink:type="simple">CD17C91F-41C4-5797-B470-EA0E8E9E4975</object-id><label>Supplementary material 1</label><caption><p>Detailed sampling data</p></caption><statement content-type="dataType"><label>Data type</label><p>sampling stations, details of sampling, species recorded</p></statement><statement content-type="notes"><label>Explanation note</label><p>Detailed sampling data for total of 36 samples of <tp:taxon-name><tp:taxon-name-part taxon-name-part-type="family">Mysidae</tp:taxon-name-part></tp:taxon-name> species from Antarctic ice caves and other marine habitats.</p></statement><media xlink:href="zookeys-1079-145-s001.xlsx" mimetype="application" mime-subtype="vnd.openxmlformats-officedocument.spreadsheetml.sheet" position="float" orientation="portrait" xlink:type="simple" id="oo_629340.xlsx"><uri content-type="original_file" xlink:type="simple">https://binary.pensoft.net/file/629340</uri></media><permissions><license xlink:type="simple"><license-p>This dataset is made available under the Open Database License (http://opendatacommons.org/licenses/odbl/1.0/). The Open Database License (ODbL) is a license agreement intended to allow users to freely share, modify, and use this Dataset while maintaining this same freedom for others, provided that the original source and author(s) are credited.</license-p></license></permissions><attrib specific-use="authors">Karl J. Wittmann, Pierre Chevaldonné</attrib></supplementary-material><fig id="F17" position="float" orientation="portrait"><object-id xmlns:xlink="http://www.w3.org/1999/xlink" content-type="doi" xlink:type="simple">10.3897/zookeys.1079.76412.figure17</object-id><object-id xmlns:xlink="http://www.w3.org/1999/xlink" content-type="arpha" xlink:type="simple">93D44D55-3D14-5864-BE80-19FA5911DD23</object-id><label>Figure 17.</label><caption><p><italic><tp:taxon-name><tp:taxon-name-part taxon-name-part-type="genus" reg="Mysidetes">Mysidetes</tp:taxon-name-part><tp:taxon-name-part taxon-name-part-type="species" reg="hanseni">hanseni</tp:taxon-name-part></tp:taxon-name></italic> from ice cave of Curie Islands, Antarctica. Adult male <abbrev xmlns:xlink="http://www.w3.org/1999/xlink" xlink:title="body length" id="ABBRID0ER5BI" xlink:type="simple">BL</abbrev> 24.7 mm (<bold>A</bold>, <bold>C–F</bold>, <bold>I</bold>, <bold>J</bold>), adult female 23.4 mm (<bold>B</bold>, <bold>G</bold>, <bold>H</bold>, <bold>K–M</bold>) <bold>A</bold> right male antennula, dorsal <bold>B</bold> distal margin of left female antennular trunk, ventral, flagella omitted <bold>C</bold> antenna with antennal gland, dorsal, setae omitted from antennal scale <bold>D</bold> carapace expanded on slide, details show cervical (<bold>E</bold>) and cardial (<bold>F</bold>) pore groups <bold>G–K</bold> tarsus in series of thoracic endopods 2–5, 8, setae omitted <bold>L</bold> tergite expanded on slide together with pleurites of pleomere 1, setae of pleopods omitted, detail (<bold>M</bold>) shows transverse pore groups. <bold>E</bold>, <bold>F</bold>, <bold>M</bold>, pore diameters not to scale.</p></caption><graphic xmlns:xlink="http://www.w3.org/1999/xlink" xlink:href="zookeys-1079-145-g017.jpg" position="float" orientation="portrait" xlink:type="simple" id="oo_629327.jpg"><uri content-type="original_file" xlink:type="simple">https://binary.pensoft.net/fig/629327</uri></graphic></fig></tp:treatment-sec><ref-list><ref id="B23"><mixed-citation xmlns:xlink="http://www.w3.org/1999/xlink" xlink:type="simple"><person-group><name name-style="western"><surname>Hansen</surname><given-names>HJ</given-names></name></person-group> (<year>1921</year>) <article-title>On some malacostracous <tp:taxon-name><tp:taxon-name-part taxon-name-part-type="subphylum">Crustacea</tp:taxon-name-part></tp:taxon-name> (<tp:taxon-name><tp:taxon-name-part taxon-name-part-type="order">Mysidacea</tp:taxon-name-part></tp:taxon-name>, <tp:taxon-name><tp:taxon-name-part taxon-name-part-type="order">Euphausiacea</tp:taxon-name-part></tp:taxon-name>, and <tp:taxon-name><tp:taxon-name-part taxon-name-part-type="order">Stomatopoda</tp:taxon-name-part></tp:taxon-name>) collected by the Swedish Antarctic expeditions.</article-title><source>Arkiv för Zoologi</source><volume>13</volume>(<issue>20</issue>): <fpage>1</fpage>–<lpage>7</lpage>.</mixed-citation></ref><ref id="B97"><mixed-citation xmlns:xlink="http://www.w3.org/1999/xlink" xlink:type="simple"><person-group><name name-style="western"><surname>Tattersall</surname><given-names>WM</given-names></name></person-group> (<year>1923</year>) <article-title><tp:taxon-name><tp:taxon-name-part taxon-name-part-type="subphylum">Crustacea</tp:taxon-name-part></tp:taxon-name>. Part. VII. - <tp:taxon-name><tp:taxon-name-part taxon-name-part-type="order">Mysidacea</tp:taxon-name-part></tp:taxon-name>.</article-title> In: <institution xlink:type="simple">British Antarctic (Terra Nova) Expedition, 1910</institution>. <issue-title>Natural History Report.</issue-title><source>British Museum (Natural History), Zoology</source><volume>3</volume>: <fpage>273</fpage>–<lpage>304</lpage>.</mixed-citation></ref><ref id="B33"><mixed-citation xmlns:xlink="http://www.w3.org/1999/xlink" xlink:type="simple"><person-group><name name-style="western"><surname>Illig</surname><given-names>G</given-names></name></person-group> (<year>1930</year>) <article-title>Die Schizopoden der Deutschen Tiefsee-Expedition.</article-title> In: <person-group><name name-style="western"><surname>Chun</surname><given-names>C</given-names></name></person-group> (<role>Ed.</role>) <issue-title>Wissenschaftliche Ergebnisse der Deutschen Tiefsee-Expedition auf dem Dampfer “Valdivia” 1898–1899.</issue-title><source>Gustav Fischer Verlag, Jena 22</source>, <fpage>397</fpage>–<lpage>620</lpage>.</mixed-citation></ref><ref id="B56"><mixed-citation xmlns:xlink="http://www.w3.org/1999/xlink" xlink:type="simple"><person-group><name name-style="western"><surname>Müller</surname><given-names>H-G</given-names></name></person-group> (<year>1993</year>) <source>World catalogue and bibliography of the recent <tp:taxon-name><tp:taxon-name-part taxon-name-part-type="order">Mysidacea</tp:taxon-name-part></tp:taxon-name>. Wissenschaftlicher Verlag H.-G.</source><publisher-name>Müller</publisher-name>, <publisher-loc>Wetzlar</publisher-loc>, <size units="page">491 pp</size>. <ext-link xlink:href="10.1007/978-1-4471-3802-0_20" ext-link-type="doi" xlink:type="simple">https://doi.org/10.1007/978-1-4471-3802-0_20</ext-link></mixed-citation></ref><ref id="B51"><mixed-citation xmlns:xlink="http://www.w3.org/1999/xlink" xlink:type="simple"><person-group><name name-style="western"><surname>Mees</surname><given-names>J</given-names></name><name name-style="western"><surname>Meland</surname><given-names>K</given-names></name></person-group> (<year>2021</year>) World List of <tp:taxon-name><tp:taxon-name-part taxon-name-part-type="order">Lophogastrida</tp:taxon-name-part></tp:taxon-name>, <tp:taxon-name><tp:taxon-name-part taxon-name-part-type="order">Stygiomysida</tp:taxon-name-part></tp:taxon-name> and <tp:taxon-name><tp:taxon-name-part taxon-name-part-type="order">Mysida</tp:taxon-name-part></tp:taxon-name>. World Register of Marine Species. <ext-link xlink:href="http://www.marinespecies.org/index.php" ext-link-type="uri" xlink:type="simple">http://www.marinespecies.org/index.php</ext-link> [Accessed 8 Apr to 2 July 2021]</mixed-citation></ref><ref id="B123"><mixed-citation xmlns:xlink="http://www.w3.org/1999/xlink" xlink:type="simple"><person-group><name name-style="western"><surname>Zimmer</surname><given-names>C</given-names></name></person-group> (<year>1914</year>) <article-title>Die Schizopoden der deutschen Südpolar-Expedition 1901–1903.</article-title> In: <person-group><name name-style="western"><surname>Drygalski</surname><given-names>E von</given-names></name></person-group> (<role>Ed.</role>) <issue-title>Deutsche Südpolar-Expedition 1901–1903, XV. Zoologie.</issue-title><source>Georg Reimer, Berlin</source><volume>7</volume>: <fpage>377</fpage>–<lpage>445</lpage>. [fig.-tabs XXIII–XXVI]</mixed-citation></ref><ref id="B48"><mixed-citation xmlns:xlink="http://www.w3.org/1999/xlink" xlink:type="simple"><person-group><name name-style="western"><surname>Lüdecke</surname><given-names>C</given-names></name></person-group> (<role>Ed.</role>) (<year>2013</year>) Zum Kontinent des eisigen Südens. Die erste deutsche Südpolarexpedition 1901–1903 – Erich von Drygalski. Marix Verlag, Wiesbaden 5–414.</mixed-citation></ref></ref-list></tp:taxon-treatment>
