# Supplementary material for: ﻿First report of the order Mysida (Crustacea) in Antarctic marine ice caves, with description of a new species of Pseudomma and investigations on the taxonomy, morphology and life habits of Mysidetes species
Source: Zookeys. 2021 Dec 31;1079:145–227. doi: 10.3897/zookeys.1079.76412 (PMC8741714; doi:10.3897/zookeys.1079.76412)
Supplement: Supplementary material 1 — Detailed sampling data [file zookeys-1079-145-s001.xlsx]

## Sheet: Sampling data
Supplementary Table. Detailed sampling data.
Sample no (S#)	Locality	Sample description	Start coordinates	End coordinates	Date	Depth (m)	Collectors	Species recorded
1	East-Antarctica, Adélie Land, Bernard Island	Ice cave, dive #611, diver-operated suction bottles	66°39.64'S 140°01.59'E		13 Jan. 2016	10	Pierre Chevaldonné & Stéphane Hourdez	Pseudomma kryotroglodytum Wittmann & Chevaldonné n. sp.
2	East-Antarctica, Adélie Land, Bernard Island	Ice cave, dive #612, diver-operated suction bottles	66°39.64'S 140°01.59'E		15 Jan. 2016	10	Pierre Chevaldonné & Stéphane Hourdez	Pseudomma kryotroglodytum Wittmann & Chevaldonné n. sp.; Mysidetes illigi Zimmer, 1914
3	East-Antarctica, Adélie Land, Bernard Island	Ice cave, dive #611, diver-operated suction bottles	66°39.64'S 140°01.59'E		13 Jan. 2016	6	Pierre Chevaldonné & Stéphane Hourdez	Mysidetes illigi Zimmer, 1914
4	East-Antarctica, Adélie Land, Bernard Island	Ice cave, dive #612, diver-operated suction bottles	66°39.64'S 140°01.59'E		15 Jan. 2016	6	Pierre Chevaldonné & Stéphane Hourdez	Mysidetes illigi Zimmer, 1914
5	East-Antarctica, Adélie Land, Curie Islands	Ice cave, dive #664, diver-operated suction bottles	66°38.64'S 140°02.43'E		26 Jan. 2018	5	Pierre Chevaldonné & Stéphane Hourdez	Mysidetes hanseni Zimmer, 1914
6	East-Antarctica, Adélie Land, Curie Islands	Ice cave, dive #SH2, diver-operated suction bottle	66°38.64'S 140°02.43'E		2 Feb. 2018	5	Stéphane Hourdez	Mysidetes hanseni Zimmer, 1914
7	East-Antarctica, Adélie Land, Curie Islands	Ice cave, dive #666, diver-operated suction bottles	66°38.64'S 140°02.43'E		5 Feb. 2018	2	Pierre Chevaldonné & Stéphane Hourdez	Mysidetes hanseni Zimmer, 1914
8	East-Antarctica, Adélie Land, Damiers Islands	Ice cave, dive #665, diver-operated suction bottles	66°39.21'S 139°57.61'E		30 Jan. 2018	2	Pierre Chevaldonné & Stéphane Hourdez	Mysidetes hanseni Zimmer, 1914
9	East Antarctica, Gauss Station	Vertical tow through artificial hole in ice, bottom depth 385 m	66°02'S 89°38'E		21 Dez. 1902	200–0	Deutsche Südpolar-Expedition 1901-1903	Mysidetes hanseni Zimmer, 1914; Mysidetes illigi Zimmer, 1914
10	East Antarctica, Gauss Station	Vertical tow through artificial hole in ice, bottom depth 385 m	66°02'S 89°38'E		22 Dez. 1902	250–0	Deutsche Südpolar-Expedition 1901-1903	Mysidetes hanseni Zimmer, 1914
11	NE-Atlantic, Norway, Hjeltefjord, near Bergen	Rothlisberg and Pearcy epibenthic sledge	61°35.0'N 04°55.0'E		4 July 1978	260	Jan Helge Fossa & Torleiv Brattegard	Pseudomma affine G.O. Sars, 1870
12	NE-Atlantic, Rockall Trough Area	Haul 7, marine, from stomach of fish Nezumia aequalis	56°24'N 09°10'W		3 Sept. 1975	700	John Mauchline	Pseudomma affine G.O. Sars, 1870
13	SW continental slope of the South Orkney Islands, Powell Basin	ANDEEP station #150-6, epibenthic sledge, epinet, haul length 1567 m	61°48.70'S 47°28.04'W	61°48.57'S 47°28.19'W	20 Mar. 2005	1996–1993	ANDEEP III Expedition	Pseudomma antarcticum Zimmer, 1914
14	Southern Ocean, Weddell Sea, Drescher Inlet	EASIZ station #48-78, bottom trawl	72°51.10'S 19°15.10'W	72°50.90'S 19°18.70'W	3 Feb. 1998	391–390	EASIZ II Expedition	Pseudomma calmani O.S. Tattersall, 1955
15	NW-Pacific, Japan, Honshu	St. 557-1, on sea floor, no. 18	35°06'N 138°40'E		13 Aug. 1971	280	Maasaki Murano	Pseudomma latiphthalmum Murano, 1974
16	NE-Atlantic, Norway, Fensfjord, north of Bergen	modified Rothlisberg and Pearcy epibenthic sledge	60°51'N 04°55'E		15 Nov. 1982	460	Torleiv Brattegard	Pseudomma roseum G.O. Sars, 1870
17	Southern Ocean, South Shetland area, NNW off Elephant Island	ANDEEP station #43-8, epibenthic sledge, epinet, haul length 4782 m	60°27.12'S 56°05.10'W	60°27.24'S 56°05.25'W	4 Feb. 2002	3961–3962	ANDEEP I Expedition	Pseudomma sarsii Willemoës-Suhm [in G.O. Sars, 1884]
18	NE-Atlantic, Rockall Trough Area	Sample SWT 10, marine, stomach of fish Coryphaenoides guentheri	56°49'N 09°59'W		5 Aug. 1977	2000	John Mauchline	Michthyops parvus (Vanhöffen, 1897)
19	NE-Atlantic, Norway, Hjeltefjord, near Bergen	Rothlisberg and Pearcy epibenthic sledge	61°35.0'N 04°55.0'E		4 July 1978	260	Jan Helge Fossa & Torleiv Brattegard	Amblyops abbreviatus (G.O. Sars, 1869)
20	Weddell Sea, NNW of Atka Bay	Expedition ANTARKTIS-XXIII/2, PS 69, St. 127-2, deep sea plankton midwater trawl, bottom depth 3400 m	69°24.50'S 09°13.10'W	69°17.30'S 09°41.50'W	2 Jan. 2006	2500–1000	Ute Mühlenhardt-Siegel	Dactylamblyops hodgsoni Holt & Tattersall, 1906
21	NW-Pacific, Japan, Suruga Bay	St. 93-2; ORI-net; oblique tow; no. 27, in water column	34°55.4'N 138°38.7'E	34°56.1'N 138°38.3'E	28 Oct. 1964	0–1300	Maasaki Murano	Dactylamblyops iii Nouvel & Lagardère, 1976
22	NW-Pacific, off Japan, Sagami Bay	St. 202; oblique tow, in water column, no. 28	34°44.8'N 139°08.5'E		18 Oct. 1966	0–480	Maasaki Murano	Dactylamblyops murrayi W.M. Tattersall, 1939
23	Southern Ocean, South Shetland area, NE off Elephant Island	ANDEEP station #46-7, epibenthic sledge, supranet, haul length 5639 m	60°38.35'S 53°57.36'W	60°38.12'S 53°57.49'W	30 Jan. 2002	2893.6–2893.2	ANDEEP I Expedition	Dactylamblyops sp. A
24	Southern Ocean, Weddell Slope, Kapp Norvegia	ANDEEP station #78-9, epibenthic sledge, epinet, olive grey sandy mud, haul length 2376 m	71°09.39'S 13°59.30'W	71°09.36'S 13°58.81'W	21 Feb. 2005	2156–2147	ANDEEP III Expedition	Dactylamblyops sp. A
25	NE-Atlantic, Rockall Trough Area	Haul 9, marine, stomach of fish Nezumia aequalis	56°27'N 09°08'W		13 Nov. 1975	700	John Mauchline	Erythrops microps (G.O. Sars, 1864)
26	NE-Atlantic, Rockall Trough Area	Marine, from fish stomach	54°54'N 12°20'W		17 Nov. 1975	1500–2000	John Mauchline	Meterythrops pictus Holt & Tattersall, 1905
27	S-Pacific, Kerguelen Islands, Gazelle Bay	Deutsche Tiefsee-Expedition 1898-1899, station #160	49°18.91'S 69°42.24'E		25 Dec. 1898 to 28 Dec. 1898	shallow water	Deutsche Tiefsee-Expedition 1898-1899	Mysidetes kerguelensis (Illig, 1906)
28	East Antarctica, Gauss Station	bottom net	66°02'S 89°38'E		30 July 1902	385	Deutsche Südpolar-Expedition 1901-1903	Mysidetes posthon Holt & Tattersall, 1906
29	S-Atlantic, South Georgia, Westcumberland Bay, small Jason Bay	Dredge	54°14'S 36°36'W		26 Feb. 1929	25–30	Köhl Larsen	Mysidetes posthon Holt & Tattersall, 1906
30	Southern Ocean, Eastern Weddell Sea, ANT VIII/15, station #16-423	Epibenthic sledge, mud, sponges, no ive cover	74°50.90'S 27°36.70'W	74°51.40'S 27°39.40'W	18 Jan. 1990	470–471	Karl J. Wittmann	Mysifaun erigens Wittmann, 1996
31	E-Atlantic, Cape Verde Islands, Santiago Island, Tarrafal	Sublittoral marine cave near dive site 'Tuna Point', about 10–20 m from entrance, sand and gravel	15°16.69'N 23°45.63'W		21 Aug. 2007	15	Karl J. Wittmann	Harmelinella mariannae Ledoyer, 1989
32	L´Oceanogràfic Aquarium, Valencia, Spain	Oceanos Tank			June 2020		Mario Roche	Harmelinella mariannae Ledoyer, 1989
33	Central Pacific, French Polynesia, Nuku Hiva Island, Ekamako Cave	Dive #451, station #MQ1-GR-PC5, sublittoral marine cave, 10–30 m from entrance	08°56.22'S 140°05.45'W		12 Jan. 2012	8–10	Pierre Chevaldonné	Heteromysis ekamako Wittmann & Chevaldonné, 2017
34	SW-Indian Ocean, Reunion	SMF collection, sample # Re-35 (2)	21°21'S 55°28'E					Heteromysis proxima W.M. Tattersall, 1922
35	E-Atlantic, Cape Verde Islands, Sal Island, SW of Santa Maria	Extracted from coralligeneous stones	16°34.95'N 22°55.14'W		28 Aug. 2007	18	Peter Wirtz & Karl J. Wittmann	Heteromysis sabelliphila Wittmann & Wirtz, 2017
36	E-Atlantic, Cape Verde Islands, Sâo Vicente	Associated with anthozoans in microcaves	16°50.56'N 25°04.96'W		18 Oct. 2011	8	Peter Wirtz	Ischiomysis peterwirtzi Wittmann, 2013
